# Supplementary material for: Rapid Parallel Adaptation in Distinct Invasions of Ambrosia Artemisiifolia Is Driven by Large-Effect Structural Variants
Source: Mol Biol Evol. 2025 Jan 15;42(1):msae270. doi: 10.1093/molbev/msae270 (PMC11733498; doi:10.1093/molbev/msae270)
Supplement: msae270_Supplementary_Data [file msae270_supplementary_data.zip]

Archive with 3 entries (3 files):
- RagweedAus_SFigs.pdf
- RagweedAus_SMethods.pdf
- RagweedAus_STables.xlsx
