# Supplementary material for: Rapid Parallel Adaptation in Distinct Invasions of Ambrosia Artemisiifolia Is Driven by Large-Effect Structural Variants
Source: Mol Biol Evol. 2025 Jan 15;42(1):msae270. doi: 10.1093/molbev/msae270 (PMC11733498; doi:10.1093/molbev/msae270)
Supplement: msae270_Supplementary_Data [file msae270_supplementary_data.zip › RagweedAus_STables.xlsx]

## Sheet: Table S1
Table S1. Sample metadata and inclusion of each sample in analyses.
sample ID	population	range	cluster	sequencing coverage	collection latitude	collection longitude	year	SNPs called	reference	accession	PCA	PCAdmix	Locator	DIYABC	gone	genetic load	haploblock detection	slopes	frequency/ latitude	GWAS	variance partitioning	XtX-EAA	contrast NA:EU	contrast NA:AU
280808-1-10	280808-1	Europe	eur.ME	2.29129	44.7249	22.4206	2013	yes	Bieker et al. 2022	ERR7445133	yes	yes	yes	yes	yes	-	yes	yes	yes	-	-	yes	yes	-
280808-1-11	280808-1	Europe	eur.ME	3.1347	44.7249	22.4206	2013	yes	Bieker et al. 2022	ERR7445144	yes	yes	yes	yes	yes	-	yes	yes	yes	-	-	yes	yes	-
280808-1-12	280808-1	Europe	eur.ME	2.1569	44.7249	22.4206	2013	yes	Bieker et al. 2022	ERR7445115; ERR7445036	yes	yes	yes	yes	yes	-	yes	yes	yes	-	-	yes	yes	-
280808-1-16	280808-1	Europe	eur.ME	9.84776	44.7249	22.4206	2013	yes	Bieker et al. 2022	ERR7445482	yes	yes	yes	yes	yes	-	yes	yes	yes	-	-	yes	yes	-
280808-1-17	280808-1	Europe	eur.ME	8.65791	44.7249	22.4206	2013	yes	Bieker et al. 2022	ERR7445380	yes	yes	yes	yes	yes	-	yes	yes	yes	-	-	yes	yes	-
280808-1-24	280808-1	Europe	eur.ME	2.03027	44.7249	22.4206	2013	yes	Bieker et al. 2022	ERR7445129	yes	yes	yes	yes	yes	-	yes	yes	yes	-	-	yes	yes	-
280808-1-3	280808-1	Europe	eur.ME	2.71062	44.7249	22.4206	2013	yes	Bieker et al. 2022	ERR7445140	yes	yes	yes	yes	yes	-	yes	yes	yes	-	-	yes	yes	-
280808-1-5	280808-1	Europe	eur.ME	2.43329	44.7249	22.4206	2013	yes	Bieker et al. 2022	ERR7445117	yes	yes	yes	yes	yes	-	yes	yes	yes	-	-	yes	yes	-
280808-1-8	280808-1	Europe	eur.ME	2.36744	44.7249	22.4206	2013	yes	Bieker et al. 2022	ERR7445134	yes	yes	yes	yes	yes	-	yes	yes	yes	-	-	yes	yes	-
A-2010-T1-1	A-2010-T1	Europe	eur	5.31697	47.2931	11.0475	2010	yes	Bieker et al. 2022	ERR7445199	yes	yes	yes	yes	yes	-	yes	yes	yes	-	-	yes	yes	-
A-2010-T1-10	A-2010-T1	Europe	eur	5.91176	47.2931	11.0475	2010	yes	Bieker et al. 2022	ERR7445272	yes	yes	yes	yes	yes	yes	yes	yes	yes	-	-	yes	yes	-
A-2010-T1-2	A-2010-T1	Europe	eur	11.8589	47.2931	11.0475	2010	yes	Bieker et al. 2022	ERR7445574	yes	yes	yes	yes	yes	yes	yes	yes	yes	-	-	yes	yes	-
A-2010-T1-3	A-2010-T1	Europe	eur	7.71896	47.2931	11.0475	2010	yes	Bieker et al. 2022	ERR7445330	yes	yes	yes	yes	yes	yes	yes	yes	yes	-	-	yes	yes	-
A-2010-T1-4	A-2010-T1	Europe	eur	13.461	47.2931	11.0475	2010	yes	Bieker et al. 2022	ERR7445580	yes	yes	yes	yes	yes	-	yes	yes	yes	-	-	yes	yes	-
A-2010-T1-5	A-2010-T1	Europe	eur	15.2793	47.2931	11.0475	2010	yes	Bieker et al. 2022	ERR7445601	yes	yes	yes	yes	yes	-	yes	yes	yes	-	-	yes	yes	-
A-2010-T1-6	A-2010-T1	Europe	eur	8.67793	47.2931	11.0475	2010	yes	Bieker et al. 2022	ERR7445349	yes	yes	yes	yes	yes	-	yes	yes	yes	-	-	yes	yes	-
A-2010-T1-7	A-2010-T1	Europe	eur	2.84417	47.2931	11.0475	2010	yes	Bieker et al. 2022	ERR7445121	yes	yes	yes	yes	yes	-	yes	yes	yes	-	-	yes	yes	-
A-2010-T1-8	A-2010-T1	Europe	eur	8.06273	47.2931	11.0475	2010	yes	Bieker et al. 2022	ERR7445311	yes	yes	yes	yes	yes	-	yes	yes	yes	-	-	yes	yes	-
A-2010-T1-9	A-2010-T1	Europe	eur	6.69054	47.2931	11.0475	2010	yes	Bieker et al. 2022	ERR7445274	yes	yes	yes	yes	yes	-	yes	yes	yes	-	-	yes	yes	-
AA16-19	AA16	North America	nam.W	10.7681	44.0946	-102.871	2013	yes	Bieker et al. 2022	ERR7445552	yes	yes	yes	yes	yes	yes	yes	yes	yes	-	-	yes	yes	-
AA16-2	AA16	North America	nam.W	4.63754	44.0946	-102.871	2013	yes	Bieker et al. 2022	ERR7445215	yes	yes	yes	yes	yes	yes	yes	yes	yes	-	-	yes	yes	-
AA2-1	AA2	North America	nam.W	2.60022	49.8378	-97.3293	2013	yes	Bieker et al. 2022	ERR7445189	yes	yes	yes	yes	yes	yes	yes	yes	yes	yes	yes	yes	yes	-
AA2-4	AA2	North America	nam.W	1.54745	49.8378	-97.3293	2013	-	Bieker et al. 2022	ERR7445154	yes	yes	-	-	-	yes	yes	yes	yes	yes	-	yes	yes	-
AA20-19	AA20	North America	nam.W	6.95524	48.1469	-103.572	2013	yes	Bieker et al. 2022	ERR7445475	yes	yes	yes	yes	yes	yes	yes	yes	yes	-	-	yes	yes	-
AA20-26	AA20	North America	nam.W	8.07255	48.1469	-103.572	2013	yes	Bieker et al. 2022	ERR7445430	yes	yes	yes	yes	yes	yes	yes	yes	yes	yes	yes	yes	yes	-
AA20-3	AA20	North America	nam.W	3.91852	48.1469	-103.572	2013	yes	Bieker et al. 2022	ERR7445214	yes	yes	yes	yes	yes	yes	yes	yes	yes	-	-	yes	yes	-
AA3-15	AA3	North America	nam.W	3.81808	48.1945	-97.3286	2013	yes	Bieker et al. 2022	ERR7445217	yes	yes	yes	yes	yes	yes	yes	yes	yes	-	-	yes	yes	-
AA3-17	AA3	North America	nam.W	4.86589	48.1945	-97.3286	2013	yes	Bieker et al. 2022	ERR7445249	yes	yes	yes	yes	yes	-	yes	yes	yes	-	-	yes	yes	-
AA3-23	AA3	North America	nam.W	7.72541	48.1945	-97.3286	2013	yes	Bieker et al. 2022	ERR7445439	yes	yes	yes	yes	yes	yes	yes	yes	yes	-	-	yes	yes	-
AA5-1	AA5	North America	nam.W	6.97508	46.2171	-96.0502	2013	yes	Bieker et al. 2022	ERR7445491	yes	yes	yes	yes	yes	yes	yes	yes	yes	yes	yes	yes	yes	-
AA5-16	AA5	North America	nam.W	3.99448	46.2171	-96.0502	2013	yes	Bieker et al. 2022	ERR7445288	yes	yes	yes	yes	yes	-	yes	yes	yes	yes	yes	yes	yes	-
AA5-23	AA5	North America	nam.W	6.12233	46.2171	-96.0502	2013	yes	Bieker et al. 2022	ERR7445467	yes	yes	yes	yes	yes	yes	yes	yes	yes	-	-	yes	yes	-
AA5-9A	AA5	North America	nam.W	3.75869	46.2171	-96.0502	2013	yes	Bieker et al. 2022	ERR7445306	yes	yes	yes	yes	yes	-	yes	yes	yes	yes	yes	yes	yes	-
AA7-12	AA7	North America	nam.W	4.59529	44.738	-95.4123	2013	yes	Bieker et al. 2022	ERR7445368	yes	yes	yes	yes	yes	-	yes	yes	yes	-	-	yes	yes	-
AA7-24	AA7	North America	nam.W	3.60099	44.738	-95.4123	2013	yes	Bieker et al. 2022	ERR7445353	yes	yes	yes	yes	yes	yes	yes	yes	yes	-	-	yes	yes	-
AA7-27	AA7	North America	nam.W	4.88829	44.738	-95.4123	2013	yes	Bieker et al. 2022	ERR7445443	yes	yes	yes	yes	yes	-	yes	yes	yes	-	-	yes	yes	-
AR-2019-1	AR-2019	North America	nam.ME	2.60909	33.8419	-93.7758	2009/2010	yes	Bieker et al. 2022	ERR7445383	yes	yes	yes	yes	yes	-	yes	yes	yes	-	-	yes	yes	yes
AR-2019-2	AR-2019	North America	nam.ME	2.28359	33.8419	-93.7758	2009/2010	yes	Bieker et al. 2022	ERR7445379	yes	yes	yes	yes	yes	yes	yes	yes	yes	-	-	yes	yes	yes
AR-6	AR	North America	nam.ME	1.40867	33.9755	-91.4134	2013	-	Bieker et al. 2022	ERR7445351	yes	yes	-	-	-	yes	yes	yes	yes	yes	-	yes	yes	yes
AR-7	AR	North America	nam.ME	1.45912	33.9755	-91.4134	2013	-	Bieker et al. 2022	ERR7445361	yes	yes	-	-	-	-	yes	yes	yes	yes	-	yes	yes	yes
AU01-1A	AU01	Australia	aus.d	6.90708	-35.6411	150.127	2014	yes	This study	SRR30012807	yes	yes	yes	-	yes	-	yes	yes	yes	yes	yes	yes	-	-
AU01-2A	AU01	Australia	aus.d	8.17581	-35.6411	150.127	2014	yes	This study	SRR30012806	yes	yes	yes	-	yes	-	yes	yes	yes	yes	yes	yes	-	-
AU01-3A	AU01	Australia	aus.d	5.73151	-35.6411	150.127	2014	yes	This study	SRR30012795	yes	yes	yes	-	yes	-	yes	yes	yes	yes	yes	yes	-	-
AU01-6A	AU01	Australia	aus.d	2.61193	-35.6411	150.127	2014	-	This study	SRR30012760	yes	yes	-	-	-	-	yes	yes	yes	yes	-	yes	-	-
AU01-6D	AU01	Australia	aus.d	4.85204	-35.6411	150.127	2014	yes	This study	SRR30012749	yes	yes	yes	-	yes	-	yes	yes	yes	yes	yes	yes	-	-
AU01-8A	AU01	Australia	aus.d	3.77734	-35.6411	150.127	2014	yes	This study	SRR30012786	yes	yes	yes	-	yes	-	yes	yes	yes	yes	yes	yes	-	-
AU01-8C	AU01	Australia	aus.d	3.51499	-35.6411	150.127	2014	yes	This study	SRR30012735	yes	yes	yes	-	yes	-	yes	yes	yes	yes	yes	yes	-	-
AU05-11A	AU05	Australia	aus	4.39886	-28.7668	153.397	2014	yes	This study	SRR30012780	yes	yes	yes	yes	yes	-	yes	yes	yes	yes	yes	yes	-	yes
AU05-14A	AU05	Australia	aus	2.90028	-28.7668	153.397	2014	yes	This study	SRR30012769	yes	yes	yes	yes	yes	-	yes	yes	yes	yes	yes	yes	-	yes
AU05-16A	AU05	Australia	aus	3.70658	-28.7668	153.397	2014	yes	This study	SRR30012726	yes	yes	yes	yes	yes	-	yes	yes	yes	yes	yes	yes	-	yes
AU05-19A	AU05	Australia	aus.d	8.16291	-28.7668	153.397	2014	yes	This study	SRR30012805	yes	yes	yes	yes	-	-	yes	yes	yes	yes	yes	yes	-	yes
AU05-19B	AU05	Australia	aus	2.46228	-28.7668	153.397	2014	yes	This study	SRR30012804	yes	yes	yes	yes	yes	-	yes	yes	yes	yes	yes	yes	-	yes
AU05-1A	AU05	Australia	aus	3.09345	-28.7668	153.397	2014	yes	This study	SRR30012803	yes	yes	yes	yes	yes	-	yes	yes	yes	yes	yes	yes	-	yes
AU05-20A	AU05	Australia	aus	2.66969	-28.7668	153.397	2014	yes	This study	SRR30012802	yes	yes	yes	yes	yes	-	yes	yes	yes	yes	yes	yes	-	yes
AU05-3B	AU05	Australia	aus	6.38673	-28.7668	153.397	2014	yes	This study	SRR30012801	yes	yes	yes	yes	yes	-	yes	yes	yes	yes	yes	yes	-	yes
AU05-4A	AU05	Australia	aus	6.72617	-28.7668	153.397	2014	yes	This study	SRR30012800	yes	yes	yes	yes	yes	-	yes	yes	yes	yes	yes	yes	-	yes
AU05-5A	AU05	Australia	aus	4.04972	-28.7668	153.397	2014	yes	This study	SRR30012799	yes	yes	yes	yes	yes	yes	yes	yes	yes	yes	yes	yes	-	yes
AU09-1A	AU09	Australia	aus	5.46132	-28.8688	151.167	2014	yes	This study	SRR30012798	yes	yes	yes	yes	yes	-	yes	yes	yes	yes	yes	yes	-	yes
AU09-21A	AU09	Australia	aus	3.082	-28.8688	151.167	2014	yes	This study	SRR30012797	yes	yes	yes	yes	yes	-	yes	yes	yes	yes	yes	yes	-	yes
AU09-22B	AU09	Australia	aus	8.21429	-28.8688	151.167	2014	yes	This study	SRR30012796	yes	yes	yes	yes	yes	yes	yes	yes	yes	yes	yes	yes	-	yes
AU09-29A	AU09	Australia	aus	4.2483	-28.8688	151.167	2014	yes	This study	SRR30012794	yes	yes	yes	yes	yes	-	yes	yes	yes	yes	yes	yes	-	yes
AU11-11A	AU11	Australia	aus	7.64621	-25.3655	152.916	2014	yes	This study	SRR30012793	yes	yes	yes	yes	yes	-	yes	yes	yes	yes	yes	yes	-	yes
AU11-15D	AU11	Australia	aus	5.86978	-25.3655	152.916	2014	yes	This study	SRR30012792	yes	yes	yes	yes	yes	-	yes	yes	yes	yes	yes	yes	-	yes
AU11-1C	AU11	Australia	aus	3.44671	-25.3655	152.916	2014	yes	This study	SRR30012767	yes	yes	yes	yes	yes	-	yes	yes	yes	yes	yes	yes	-	yes
AU11-24B	AU11	Australia	aus	9.20956	-25.3655	152.916	2014	yes	This study	SRR30012766	yes	yes	yes	yes	yes	yes	yes	yes	yes	yes	yes	yes	-	yes
AU11-5A	AU11	Australia	aus	4.50909	-25.3655	152.916	2014	yes	This study	SRR30012765	yes	yes	yes	yes	yes	-	yes	yes	yes	yes	yes	yes	-	yes
AU11-5B	AU11	Australia	aus	3.47089	-25.3655	152.916	2014	yes	This study	SRR30012764	yes	yes	yes	yes	yes	-	yes	yes	yes	yes	yes	yes	-	yes
AU15-10A	AU15	Australia	aus	4.16911	-27.3792	152.802	2014	yes	This study	SRR30012763	yes	yes	yes	yes	yes	-	yes	yes	yes	yes	yes	yes	-	yes
AU15-14B	AU15	Australia	aus	2.29289	-27.3792	152.802	2014	yes	This study	SRR30012762	yes	yes	yes	yes	yes	yes	yes	yes	yes	yes	yes	yes	-	yes
AU15-16A	AU15	Australia	aus	1.84837	-27.3792	152.802	2014	yes	This study	SRR30012761	yes	yes	yes	yes	yes	-	yes	yes	yes	yes	yes	yes	-	yes
AU15-17C	AU15	Australia	aus	5.57963	-27.3792	152.802	2014	yes	This study	SRR30012759	yes	yes	yes	yes	yes	yes	yes	yes	yes	yes	yes	yes	-	yes
AU15-21C	AU15	Australia	aus	4.12485	-27.3792	152.802	2014	yes	This study	SRR30012758	yes	yes	yes	yes	yes	-	yes	yes	yes	yes	yes	yes	-	yes
AU15-23C	AU15	Australia	aus	2.90482	-27.3792	152.802	2014	yes	This study	SRR30012757	yes	yes	yes	yes	yes	yes	yes	yes	yes	yes	yes	yes	-	yes
AU15-26A	AU15	Australia	aus	5.3833	-27.3792	152.802	2014	yes	This study	SRR30012756	yes	yes	yes	yes	yes	-	yes	yes	yes	yes	yes	yes	-	yes
AU15-2A	AU15	Australia	aus	4.4272	-27.3792	152.802	2014	yes	This study	SRR30012755	yes	yes	yes	yes	yes	yes	yes	yes	yes	yes	yes	yes	-	yes
AU15-9A	AU15	Australia	aus	5.65582	-27.3792	152.802	2014	yes	This study	SRR30012754	yes	yes	yes	yes	yes	-	yes	yes	yes	yes	yes	yes	-	yes
AU18-13A	AU18	Australia	aus	1.87157	-27.785	153.275	2014	-	This study	SRR30012753	yes	yes	-	-	-	-	yes	yes	yes	yes	-	yes	-	yes
AU18-14B	AU18	Australia	aus	2.23448	-27.785	153.275	2014	yes	This study	SRR30012752	yes	yes	yes	yes	yes	-	yes	yes	yes	yes	yes	yes	-	yes
AU18-19A	AU18	Australia	aus	13.2981	-27.785	153.275	2014	yes	This study	SRR30012751	yes	yes	yes	yes	yes	-	yes	yes	yes	yes	yes	yes	-	yes
AU18-21A	AU18	Australia	aus	5.69516	-27.785	153.275	2014	yes	This study	SRR30012750	yes	yes	yes	yes	yes	-	yes	yes	yes	yes	yes	yes	-	yes
AU18-25A	AU18	Australia	aus	3.86529	-27.785	153.275	2014	yes	This study	SRR30012748	yes	yes	yes	yes	yes	-	yes	yes	yes	yes	yes	yes	-	yes
AU18-29A	AU18	Australia	aus	1.56043	-27.785	153.275	2014	-	This study	SRR30012747	yes	yes	-	-	-	-	yes	yes	yes	yes	-	yes	-	yes
AU18-3A	AU18	Australia	aus	3.74524	-27.785	153.275	2014	yes	This study	SRR30012746	yes	yes	yes	yes	yes	yes	yes	yes	yes	yes	yes	yes	-	yes
AU18-4A	AU18	Australia	aus	4.06158	-27.785	153.275	2014	yes	This study	SRR30012745	yes	yes	yes	yes	yes	yes	yes	yes	yes	yes	yes	yes	-	yes
AU18-5A	AU18	Australia	aus	2.49491	-27.785	153.275	2014	yes	This study	SRR30012744	yes	yes	yes	yes	yes	yes	yes	yes	yes	yes	yes	yes	-	yes
AU18-8B	AU18	Australia	aus	2.25641	-27.785	153.275	2014	yes	This study	SRR30012791	yes	yes	yes	yes	yes	-	yes	yes	yes	yes	yes	yes	-	yes
AU19-10A	AU19	Australia	aus	2.57451	-28.0122	153.168	2014	yes	This study	SRR30012790	yes	yes	yes	yes	yes	yes	yes	yes	yes	yes	yes	yes	-	yes
AU19-11A	AU19	Australia	aus.d	4.21122	-28.0122	153.168	2014	yes	This study	SRR30012789	yes	yes	yes	yes	-	-	yes	yes	yes	yes	yes	yes	-	yes
AU19-14C	AU19	Australia	aus	15.6403	-28.0122	153.168	2014	yes	This study	SRR30012788	yes	yes	yes	yes	yes	-	yes	yes	yes	yes	yes	yes	-	yes
AU19-21A	AU19	Australia	aus	10.2348	-28.0122	153.168	2014	yes	This study	SRR30012787	yes	yes	yes	yes	yes	-	yes	yes	yes	yes	yes	yes	-	yes
AU19-22C	AU19	Australia	aus	7.02434	-28.0122	153.168	2014	yes	This study	SRR30012785	yes	yes	yes	yes	yes	-	yes	yes	yes	yes	yes	yes	-	yes
AU19-23A	AU19	Australia	aus	2.75377	-28.0122	153.168	2014	yes	This study	SRR30012784	yes	yes	yes	yes	yes	-	yes	yes	yes	yes	yes	yes	-	yes
AU19-25A	AU19	Australia	aus	1.99314	-28.0122	153.168	2014	yes	This study	SRR30012743	yes	yes	yes	yes	yes	yes	yes	yes	yes	yes	yes	yes	-	yes
AU19-29C	AU19	Australia	aus	7.77293	-28.0122	153.168	2014	yes	This study	SRR30012742	yes	yes	yes	yes	yes	yes	yes	yes	yes	yes	yes	yes	-	yes
AU19-30A	AU19	Australia	aus	6.3693	-28.0122	153.168	2014	yes	This study	SRR30012741	yes	yes	yes	yes	yes	-	yes	yes	yes	yes	yes	yes	-	yes
AU19-3A	AU19	Australia	aus	9.11938	-28.0122	153.168	2014	yes	This study	SRR30012740	yes	yes	yes	yes	yes	-	yes	yes	yes	yes	yes	yes	-	yes
AU23-10A	AU23	Australia	aus	3.36401	-28.9263	152.374	2014	yes	This study	SRR30012739	yes	yes	yes	yes	yes	-	yes	yes	yes	yes	yes	yes	-	yes
AU23-14A	AU23	Australia	aus	6.20629	-28.9263	152.374	2014	yes	This study	SRR30012738	yes	yes	yes	yes	yes	-	yes	yes	yes	yes	yes	yes	-	yes
AU23-21A	AU23	Australia	aus	6.92665	-28.9263	152.374	2014	yes	This study	SRR30012737	yes	yes	yes	yes	yes	-	yes	yes	yes	yes	yes	yes	-	yes
AU23-24A	AU23	Australia	aus	6.31052	-28.9263	152.374	2014	yes	This study	SRR30012736	yes	yes	yes	yes	yes	yes	yes	yes	yes	yes	yes	yes	-	yes
AU23-28A	AU23	Australia	aus	2.33144	-28.9263	152.374	2014	yes	This study	SRR30012734	yes	yes	yes	yes	yes	-	yes	yes	yes	yes	yes	yes	-	yes
AU23-30A	AU23	Australia	aus	6.59524	-28.9263	152.374	2014	yes	This study	SRR30012733	yes	yes	yes	yes	yes	-	yes	yes	yes	yes	yes	yes	-	yes
AU23-5A	AU23	Australia	aus	1.21685	-28.9263	152.374	2014	-	This study	SRR30012732	yes	yes	-	-	-	-	yes	yes	yes	yes	-	yes	-	yes
AU23-6A	AU23	Australia	aus	10.0628	-28.9263	152.374	2014	yes	This study	SRR30012731	yes	yes	yes	yes	yes	yes	yes	yes	yes	yes	yes	yes	-	yes
AU23-8A	AU23	Australia	aus	4.30627	-28.9263	152.374	2014	yes	This study	SRR30012730	yes	yes	yes	yes	yes	-	yes	yes	yes	-	-	yes	-	yes
AU26-11A	AU26	Australia	aus	4.17136	-30.0514	152.985	2014	yes	This study	SRR30012729	yes	yes	yes	yes	yes	-	yes	yes	yes	yes	yes	yes	-	yes
AU26-13A	AU26	Australia	aus	2.71642	-30.0514	152.985	2014	yes	This study	SRR30012728	yes	yes	yes	yes	yes	yes	yes	yes	yes	yes	yes	yes	-	yes
AU26-16B	AU26	Australia	aus	1.55512	-30.0514	152.985	2014	-	This study	SRR30012783	yes	yes	-	-	-	yes	yes	yes	yes	yes	-	yes	-	yes
AU26-1A	AU26	Australia	aus	6.40381	-30.0514	152.985	2014	yes	This study	SRR30012782	yes	yes	yes	yes	yes	-	yes	yes	yes	yes	yes	yes	-	yes
AU26-20A	AU26	Australia	aus	1.23471	-30.0514	152.985	2014	-	This study	SRR30012781	yes	yes	-	-	-	yes	yes	yes	yes	yes	-	yes	-	yes
AU26-22A	AU26	Australia	aus	1.8081	-30.0514	152.985	2014	-	This study	SRR30012779	yes	yes	-	-	-	-	yes	yes	yes	yes	-	yes	-	yes
AU26-28A	AU26	Australia	aus	12.4755	-30.0514	152.985	2014	yes	This study	SRR30012778	yes	yes	yes	yes	yes	-	yes	yes	yes	yes	yes	yes	-	yes
AU26-29A	AU26	Australia	aus	3.46186	-30.0514	152.985	2014	yes	This study	SRR30012777	yes	yes	yes	yes	yes	-	yes	yes	yes	yes	yes	yes	-	yes
AU26-30B	AU26	Australia	aus	4.97381	-30.0514	152.985	2014	yes	This study	SRR30012776	yes	yes	yes	yes	yes	-	yes	yes	yes	yes	yes	yes	-	yes
AU26-8A	AU26	Australia	aus	4.85006	-30.0514	152.985	2014	yes	This study	SRR30012775	yes	yes	yes	yes	yes	yes	yes	yes	yes	yes	yes	yes	-	yes
AU27-10A	AU27	Australia	aus	5.38212	-30.2413	152.585	2014	yes	This study	SRR30012774	yes	yes	yes	yes	yes	yes	yes	yes	yes	yes	yes	yes	-	yes
AU27-16D	AU27	Australia	aus	1.25339	-30.2413	152.585	2014	-	This study	SRR30012773	yes	yes	-	-	-	yes	yes	yes	yes	yes	-	yes	-	yes
AU27-21A	AU27	Australia	aus	3.74717	-30.2413	152.585	2014	yes	This study	SRR30012772	yes	yes	yes	yes	yes	-	yes	yes	yes	yes	yes	yes	-	yes
AU27-22C	AU27	Australia	aus	15.0425	-30.2413	152.585	2014	yes	This study	SRR30012771	yes	yes	yes	yes	yes	-	yes	yes	yes	yes	yes	yes	-	yes
AU27-27A	AU27	Australia	aus	9.01525	-30.2413	152.585	2014	yes	This study	SRR30012770	yes	yes	yes	yes	yes	-	yes	yes	yes	yes	yes	yes	-	yes
AU27-2A	AU27	Australia	aus	3.46767	-30.2413	152.585	2014	yes	This study	SRR30012768	yes	yes	yes	yes	yes	-	yes	yes	yes	-	-	yes	-	yes
AU27-2B	AU27	Australia	aus	2.17804	-30.2413	152.585	2014	yes	This study	SRR30012815	yes	yes	yes	yes	yes	-	yes	yes	yes	yes	yes	yes	-	yes
AU27-30A	AU27	Australia	aus	5.01666	-30.2413	152.585	2014	yes	This study	SRR30012814	yes	yes	yes	yes	yes	-	yes	yes	yes	yes	yes	yes	-	yes
AU27-4A	AU27	Australia	aus	5.16991	-30.2413	152.585	2014	yes	This study	SRR30012813	yes	yes	yes	yes	yes	-	yes	yes	yes	yes	yes	yes	-	yes
AU27-9A	AU27	Australia	aus	5.85032	-30.2413	152.585	2014	yes	This study	SRR30012812	yes	yes	yes	yes	yes	-	yes	yes	yes	yes	yes	yes	-	yes
AU30-12A	AU30	Australia	aus.d	3.44559	-30.7406	152.915	2014	yes	This study	SRR30012811	yes	yes	yes	yes	-	-	yes	yes	yes	yes	yes	yes	-	yes
AU30-13A	AU30	Australia	aus	4.75168	-30.7406	152.915	2014	yes	This study	SRR30012810	yes	yes	yes	yes	yes	-	yes	yes	yes	yes	yes	yes	-	yes
AU30-16A	AU30	Australia	aus	4.57661	-30.7406	152.915	2014	yes	This study	SRR30012809	yes	yes	yes	yes	yes	-	yes	yes	yes	yes	yes	yes	-	yes
AU30-17B	AU30	Australia	aus	2.81252	-30.7406	152.915	2014	yes	This study	SRR30012808	yes	yes	yes	yes	yes	-	yes	yes	yes	yes	yes	yes	-	yes
AU30-18A	AU30	Australia	aus	2.76748	-30.7406	152.915	2014	yes	This study	SRR30012727	yes	yes	yes	yes	yes	-	yes	yes	yes	yes	yes	yes	-	yes
AU30-1A	AU30	Australia	aus	2.30611	-30.7406	152.915	2014	yes	This study	SRR30012725	yes	yes	yes	yes	yes	-	yes	yes	yes	yes	yes	yes	-	yes
AU30-21B	AU30	Australia	aus	4.79397	-30.7406	152.915	2014	yes	This study	SRR30012724	yes	yes	yes	yes	yes	-	yes	yes	yes	yes	yes	yes	-	yes
AU30-24A	AU30	Australia	aus	10.4578	-30.7406	152.915	2014	yes	This study	SRR30012723	yes	yes	yes	yes	yes	-	yes	yes	yes	yes	yes	yes	-	yes
AU30-28A	AU30	Australia	aus	8.90951	-30.7406	152.915	2014	yes	This study	SRR30012722	yes	yes	yes	yes	yes	-	yes	yes	yes	yes	yes	yes	-	yes
AU30-29A	AU30	Australia	aus	6.82577	-30.7406	152.915	2014	yes	This study	SRR30012721	yes	yes	yes	yes	yes	yes	yes	yes	yes	yes	yes	yes	-	yes
B-1	B	Europe	eur.ME	4.27083	44.9031	-0.53517	2019	yes	Bieker et al. 2022	ERR7445587	yes	yes	yes	yes	yes	-	yes	yes	yes	-	-	yes	yes	-
B-2	B	Europe	eur.W	2.88664	44.9031	-0.53517	2019	yes	Bieker et al. 2022	ERR7445449	yes	yes	yes	yes	yes	-	yes	yes	yes	-	-	yes	yes	-
B-3	B	Europe	eur.ME	3.43849	44.9031	-0.53517	2019	yes	Bieker et al. 2022	ERR7445568	yes	yes	yes	yes	yes	-	yes	yes	yes	-	-	yes	yes	-
B-4	B	Europe	eur.W	5.26274	44.9031	-0.53517	2019	yes	Bieker et al. 2022	ERR7445618	yes	yes	yes	yes	yes	-	yes	yes	yes	-	-	yes	yes	-
B1-1	B1	Europe	eur	1.36043	47.8795	18.1561	2014	-	Bieker et al. 2022	ERR7445405	yes	yes	-	-	-	-	yes	yes	yes	-	-	yes	yes	-
B2-1	B1	Europe	eur	4.92557	47.8795	18.1561	2014	yes	Bieker et al. 2022	ERR7445510	yes	yes	yes	yes	yes	-	yes	yes	yes	-	-	yes	yes	-
B3-1	B1	Europe	eur	1.60655	47.8795	18.1561	2014	-	Bieker et al. 2022	ERR7445424	yes	yes	-	-	-	-	yes	yes	yes	-	-	yes	yes	-
BN-ON-6	-	North America	nam.ME	12.7671	45	-77.7	2013	yes	Bieker et al. 2022	ERR7445918	yes	yes	yes	yes	yes	-	yes	yes	yes	-	-	-	-	-
Caluire-26	Caluire	Europe	eur.ME	2.75421	45.99	4.84	2017	yes	Bieker et al. 2022	ERR7445586	yes	yes	yes	yes	yes	-	yes	yes	yes	-	-	yes	yes	-
Caluire-27	Caluire	Europe	eur.ME	3.1882	45.99	4.84	2017	yes	Bieker et al. 2022	ERR7445595	yes	yes	yes	yes	yes	-	yes	yes	yes	-	-	yes	yes	-
Caluire-31	Caluire	Europe	eur.ME	4.08851	45.99	4.84	2017	yes	Bieker et al. 2022	ERR7445609	yes	yes	yes	yes	yes	yes	yes	yes	yes	-	-	yes	yes	-
Caluire-32	Caluire	Europe	eur.ME	3.94572	45.99	4.84	2017	yes	Bieker et al. 2022	ERR7445641	yes	yes	yes	yes	yes	-	yes	yes	yes	-	-	yes	yes	-
Caluire-36	Caluire	Europe	eur.ME	4.78059	45.99	4.84	2017	yes	Bieker et al. 2022	ERR7445702	yes	yes	yes	yes	yes	yes	yes	yes	yes	-	-	yes	yes	-
Caluire-37	Caluire	Europe	eur.ME	1.68592	45.99	4.84	2017	-	Bieker et al. 2022	ERR7445612	yes	yes	-	-	-	-	yes	yes	yes	-	-	yes	yes	-
Caluire-41	Caluire	Europe	eur.ME	3.62461	45.99	4.84	2017	yes	Bieker et al. 2022	ERR7445690	yes	yes	yes	yes	yes	-	yes	yes	yes	-	-	yes	yes	-
Caluire-42	Caluire	Europe	eur.ME	2.76889	45.99	4.84	2017	yes	Bieker et al. 2022	ERR7445643	yes	yes	yes	yes	yes	yes	yes	yes	yes	-	-	yes	yes	-
Caluire-46	Caluire	Europe	eur.ME	4.19117	45.99	4.84	2017	yes	Bieker et al. 2022	ERR7445685	yes	yes	yes	yes	yes	-	yes	yes	yes	-	-	yes	yes	-
Caluire-47	Caluire	Europe	eur.ME	2.53095	45.99	4.84	2017	yes	Bieker et al. 2022	ERR7445649	yes	yes	yes	yes	yes	-	yes	yes	yes	-	-	yes	yes	-
CT-H-1	CT-H	North America	nam.E	10.4087	41.2877	-73.7663	2009	yes	Bieker et al. 2022	ERR7445851	yes	yes	yes	yes	yes	-	yes	yes	yes	-	-	yes	yes	-
CT-H-10	CT-H	North America	nam.E	2.89023	41.2877	-73.7663	2009	yes	Bieker et al. 2022	ERR7445507	yes	yes	yes	yes	yes	-	yes	yes	yes	-	-	yes	yes	-
CT-H-2	CT-H	North America	nam.E	3.91351	41.2877	-73.7663	2009	yes	Bieker et al. 2022	ERR7445527	yes	yes	yes	yes	yes	-	yes	yes	yes	-	-	yes	yes	-
CT-H-3	CT-H	North America	nam.E	4.88203	41.2877	-73.7663	2009	yes	Bieker et al. 2022	ERR7445571	yes	yes	yes	yes	yes	-	yes	yes	yes	-	-	yes	yes	-
CT-H-4	CT-H	North America	nam.E	7.1665	41.2877	-73.7663	2009	yes	Bieker et al. 2022	ERR7445599	yes	yes	yes	yes	yes	-	yes	yes	yes	-	-	yes	yes	-
CT-H-6	CT-H	North America	nam.E	3.43308	41.2877	-73.7663	2009	yes	Bieker et al. 2022	ERR7445588	yes	yes	yes	yes	yes	-	yes	yes	yes	-	-	yes	yes	-
CT-H-7	CT-H	North America	nam.E	2.13214	41.2877	-73.7663	2009	yes	Bieker et al. 2022	ERR7445539	yes	yes	yes	yes	yes	-	yes	yes	yes	-	-	yes	yes	-
CT-H-8	CT-H	North America	nam.E	3.09244	41.2877	-73.7663	2009	yes	Bieker et al. 2022	ERR7445563	yes	yes	yes	yes	yes	yes	yes	yes	yes	-	-	yes	yes	-
CT-H-9	CT-H	North America	nam.E	4.45608	41.2877	-73.7663	2009	yes	Bieker et al. 2022	ERR7445598	yes	yes	yes	yes	yes	-	yes	yes	yes	-	-	yes	yes	-
D-2017-4-10	D-2017-4	Europe	eur.E	10.5065	52.8243	13.7691	2017	yes	Bieker et al. 2022	ERR7446018	yes	yes	yes	yes	yes	-	yes	yes	yes	-	-	yes	yes	-
D-2017-4-2	D-2017-4	Europe	eur.E	11.492	52.8243	13.7691	2017	yes	Bieker et al. 2022	ERR7446048	yes	yes	yes	yes	yes	-	yes	yes	yes	-	-	yes	yes	-
D-2017-4-3	D-2017-4	Europe	eur.E	10.7902	52.8243	13.7691	2017	yes	Bieker et al. 2022	ERR7446052	yes	yes	yes	yes	yes	-	yes	yes	yes	-	-	yes	yes	-
D-2017-4-4	D-2017-4	Europe	eur.E	3.15422	52.8243	13.7691	2017	yes	Bieker et al. 2022	ERR7445696	yes	yes	yes	yes	yes	-	yes	yes	yes	-	-	yes	yes	-
D-2017-4-5	D-2017-4	Europe	eur.E	6.38584	52.8243	13.7691	2017	yes	Bieker et al. 2022	ERR7445883	yes	yes	yes	yes	yes	-	yes	yes	yes	-	-	yes	yes	-
D-2017-4-6	D-2017-4	Europe	eur.E	5.70179	52.8243	13.7691	2017	yes	Bieker et al. 2022	ERR7445759	yes	yes	yes	yes	yes	-	yes	yes	yes	-	-	yes	yes	-
D-2017-4-7	D-2017-4	Europe	eur.E	7.49385	52.8243	13.7691	2017	yes	Bieker et al. 2022	ERR7445900	yes	yes	yes	yes	yes	-	yes	yes	yes	-	-	yes	yes	-
D-2017-4-9	D-2017-4	Europe	eur.E	8.15644	52.8243	13.7691	2017	yes	Bieker et al. 2022	ERR7445944	yes	yes	yes	yes	yes	-	yes	yes	yes	-	-	yes	yes	-
EU2-01-12	-	Europe	eur.ME	0.930332	46.0361	15.2961	2014	-	Bieker et al. 2022	ERR7445630	yes	yes	-	-	-	-	yes	yes	yes	yes	-	-	-	-
EU2-02-1	EU2-02	Europe	eur	4.08354	47.1309	16.9031	2014	yes	Bieker et al. 2022	ERR7445722	yes	yes	yes	yes	yes	yes	yes	yes	yes	yes	yes	yes	yes	-
EU2-02-10	EU2-02	Europe	eur	7.08197	47.1309	16.9031	2014	yes	Bieker et al. 2022	ERR7451270; ERR7445700	yes	yes	yes	yes	yes	-	yes	yes	yes	yes	yes	yes	yes	-
EU2-03-9C	-	Europe	eur.ME	10.7075	47.3278	19.7307	2014	yes	Bieker et al. 2022	ERR7446032	yes	yes	yes	yes	yes	-	yes	yes	yes	-	-	-	-	-
EU2-04-11	EU2-04	Europe	eur	1.60772	47.8799	18.1545	2014	-	Bieker et al. 2022	ERR7445676	yes	yes	-	-	-	-	yes	yes	yes	yes	-	yes	yes	-
EU2-04-12	EU2-04	Europe	eur	4.51463	47.8799	18.1545	2014	yes	Bieker et al. 2022	ERR7445760	yes	yes	yes	yes	yes	-	yes	yes	yes	yes	yes	yes	yes	-
EU2-05-18	EU2-05	Europe	eur.ME	2.17574	45.47	12.1092	2014	yes	Bieker et al. 2022	ERR7445672	yes	yes	yes	yes	yes	-	yes	yes	yes	yes	yes	yes	yes	-
EU2-05-23	EU2-05	Europe	eur.ME	5.88251	45.47	12.1092	2014	yes	Bieker et al. 2022	ERR7445823	yes	yes	yes	yes	yes	-	yes	yes	yes	yes	yes	yes	yes	-
EU2-05-25	EU2-05	Europe	eur.ME	3.11403	45.47	12.1092	2014	yes	Bieker et al. 2022	ERR7448827; ERR7445768	yes	yes	yes	yes	yes	-	yes	yes	yes	yes	yes	yes	yes	-
EU2-06-15D	EU2-06	Europe	eur.ME	13.3908	45.5707	8.78546	2014	yes	Bieker et al. 2022	ERR7446171	yes	yes	yes	yes	yes	-	yes	yes	yes	yes	yes	yes	yes	-
EU2-06-18	EU2-06	Europe	eur.ME	10.463	45.5707	8.78546	2014	yes	Bieker et al. 2022	ERR7445725	yes	yes	yes	yes	yes	-	yes	yes	yes	yes	yes	yes	yes	-
EU2-08-13	EU2-08	Europe	eur.ME	11.8302	45.9309	8.98377	2014	yes	Bieker et al. 2022	ERR7446122	yes	yes	yes	yes	yes	-	yes	yes	yes	yes	yes	yes	yes	-
EU2-08-21	EU2-08	Europe	eur.ME	7.49704	45.9309	8.98377	2014	yes	Bieker et al. 2022	ERR7445996	yes	yes	yes	yes	yes	-	yes	yes	yes	yes	yes	yes	yes	-
EU2-08-4	EU2-08	Europe	eur.ME	43.9662	45.9309	8.98377	2014	yes	Bieker et al. 2022	ERR7446626	yes	yes	yes	yes	yes	-	yes	yes	yes	yes	yes	yes	yes	-
Eu2-09-1	EU2-09	Europe	eur.W	7.80648	45.0654	7.59229	2014	yes	Bieker et al. 2022	ERR7446514	yes	yes	yes	yes	yes	-	yes	yes	yes	yes	yes	yes	yes	-
EU2-09-10	EU2-09	Europe	eur.W	4.13899	45.0654	7.59229	2014	yes	Bieker et al. 2022	ERR7445820	yes	yes	yes	yes	yes	-	yes	yes	yes	yes	yes	yes	yes	-
EU2-09-13	EU2-09	Europe	eur.W	0.61827	45.0654	7.59229	2014	-	Bieker et al. 2022	ERR7445744	yes	yes	-	-	-	-	yes	yes	yes	yes	-	yes	yes	-
EU2-10-10	EU2-10	Europe	eur.ME	7.901	43.9323	4.32049	2014	yes	Bieker et al. 2022	ERR7451305	yes	yes	yes	yes	yes	-	yes	yes	yes	yes	yes	yes	yes	-
EU2-10-11	EU2-10	Europe	eur.ME	7.27761	43.9323	4.32049	2014	yes	Bieker et al. 2022	ERR7451254; ERR7445819	yes	yes	yes	yes	yes	-	yes	yes	yes	yes	yes	yes	yes	-
EU2-10-12	EU2-10	Europe	eur.ME	11.3422	43.9323	4.32049	2014	yes	Bieker et al. 2022	ERR7451241; ERR7445891	yes	yes	yes	yes	yes	-	yes	yes	yes	yes	yes	yes	yes	-
EU2-10-18	EU2-10	Europe	eur.ME	6.87337	43.9323	4.32049	2014	yes	Bieker et al. 2022	ERR7448828; ERR7445989	yes	yes	yes	yes	yes	-	yes	yes	yes	-	-	yes	yes	-
EU2-10-2	EU2-10	Europe	eur.ME	8.48803	43.9323	4.32049	2014	yes	Bieker et al. 2022	ERR7448846; ERR7446012	yes	yes	yes	yes	yes	-	yes	yes	yes	yes	yes	yes	yes	-
EU2-10-3	EU2-10	Europe	eur.ME	4.34558	43.9323	4.32049	2014	yes	Bieker et al. 2022	ERR7448849	yes	yes	yes	yes	yes	yes	yes	yes	yes	yes	yes	yes	yes	-
EU2-10-4	EU2-10	Europe	eur.ME	12.4684	43.9323	4.32049	2014	yes	Bieker et al. 2022	ERR7451306; ERR7459478	yes	yes	yes	yes	yes	-	yes	yes	yes	yes	yes	yes	yes	-
EU2-10-5	EU2-10	Europe	eur.ME	14.5623	43.9323	4.32049	2014	yes	Bieker et al. 2022	ERR7451323; ERR7446128	yes	yes	yes	yes	yes	-	yes	yes	yes	yes	yes	yes	yes	-
EU2-10-7	EU2-10	Europe	eur.ME	6.85151	43.9323	4.32049	2014	yes	Bieker et al. 2022	ERR7451219; ERR7445878	yes	yes	yes		yes	-	yes	yes	yes	yes	yes	yes	yes	-
EU2-10-9	EU2-10	Europe	eur.ME	12.2029	43.9323	4.32049	2014	yes	Bieker et al. 2022	ERR7451257; ERR7446103	yes	yes	yes	yes	yes	-	yes	yes	yes	yes	yes	yes	yes	-
EU2-12-13	-	Europe	eur.ME	5.90241	46.6643	4.3278	2014	yes	Bieker et al. 2022	ERR7445959	yes	yes	yes	yes	yes	-	yes	yes	yes	yes	yes	-	-	-
EU2-14-12	EU2-14	Europe	eur.ME	9.24614	47.4556	5.21213	2014	yes	Bieker et al. 2022	ERR7446267	yes	yes	yes	yes	yes	-	yes	yes	yes	yes	yes	yes	yes	-
EU2-14-13	EU2-14	Europe	eur.ME	4.95806	47.4556	5.21213	2014	yes	Bieker et al. 2022	ERR7448877; ERR7445939	yes	yes	yes	yes	yes	-	yes	yes	yes	yes	yes	yes	yes	-
EU2-16-1	EU2-16	Europe	eur.ME	6.97813	46.1622	6.0094	2014	yes	Bieker et al. 2022	ERR7446143	yes	yes	yes	yes	yes	-	yes	yes	yes	yes	yes	yes	yes	-
EU2-16-12	EU2-16	Europe	eur.ME	9.74233	46.1622	6.0094	2014	yes	Bieker et al. 2022	ERR7446240	yes	yes	yes	yes	yes	-	yes	yes	yes	yes	yes	yes	yes	-
EU2-16-13	EU2-16	Europe	eur.ME	6.55756	46.1622	6.0094	2014	yes	Bieker et al. 2022	ERR7446153	yes	yes	yes	yes	yes	-	yes	yes	yes	yes	yes	yes	yes	-
EU2-17-1	EU2-17	Europe	eur	10.5542	51.12	5.8403	2014	yes	Bieker et al. 2022	ERR7448842; ERR7446254	yes	yes	yes	yes	yes	-	yes	yes	yes	yes	yes	yes	yes	-
EU2-17-10	EU2-17	Europe	eur	12.9697	51.12	5.8403	2014	yes	Bieker et al. 2022	ERR7448838; ERR7446424	yes	yes	yes	yes	yes	-	yes	yes	yes	yes	yes	yes	yes	-
EU2-17-11	EU2-17	Europe	eur	36.6526	51.12	5.8403	2014	yes	Bieker et al. 2022	ERR7448883; ERR7448735	yes	yes	yes	yes	yes	-	yes	yes	yes	yes	yes	yes	yes	-
EU2-17-2	EU2-17	Europe	eur	22.0933	51.12	5.8403	2014	yes	Bieker et al. 2022	ERR7448845; ERR7446484	yes	yes	yes	yes	yes	-	yes	yes	yes	yes	yes	yes	yes	-
EU2-17-3	EU2-17	Europe	eur	11.5766	51.12	5.8403	2014	yes	Bieker et al. 2022	ERR7448841; ERR7446403	yes	yes	yes	yes	yes	-	yes	yes	yes	yes	yes	yes	yes	-
EU2-17-5	EU2-17	Europe	eur	8.84593	51.12	5.8403	2014	yes	Bieker et al. 2022	ERR7448851; ERR7446234	yes	yes	yes	yes	yes	-	yes	yes	yes	yes	yes	yes	yes	-
EU2-17-6	EU2-17	Europe	eur	11.9191	51.12	5.8403	2014	yes	Bieker et al. 2022	ERR7446431	yes	yes	yes	yes	yes	-	yes	yes	yes	yes	yes	yes	yes	-
EU2-17-7	EU2-17	Europe	eur	9.64959	51.12	5.8403	2014	yes	Bieker et al. 2022	ERR7448850; ERR7446300	yes	yes	yes	yes	yes	-	yes	yes	yes	yes	yes	yes	yes	-
EU2-17-8	EU2-17	Europe	eur	5.19127	51.12	5.8403	2014	yes	Bieker et al. 2022	ERR7448858; ERR7446151	yes	yes	yes	yes	yes	-	yes	yes	yes	yes	yes	yes	yes	-
EU2-17-9	EU2-17	Europe	eur	5.44208	51.12	5.8403	2014	yes	Bieker et al. 2022	ERR7448859; ERR7446146	yes	yes	yes	yes	yes	-	yes	yes	yes	yes	yes	yes	yes	-
EU2-19-1	EU2-19	Europe	eur	1.04893	56.1681	15.8904	2014	-	Bieker et al. 2022	ERR7446125	yes	yes	-	-	-	yes	yes	yes	yes	-	-	yes	yes	-
EU2-19-2	EU2-19	Europe	eur.ME	1.46454	56.1681	15.8904	2014	-	Bieker et al. 2022	ERR7446159	yes	yes	-	-	-	-	yes	yes	yes	-	-	yes	yes	-
EU2-20-1	EU2-20	Europe	eur.E	3.66521	51.6328	14.1844	2014	yes	Bieker et al. 2022	ERR7446204	yes	yes	yes	yes	yes	yes	yes	yes	yes	yes	yes	yes	yes	-
EU2-20-10	EU2-20	Europe	eur.E	4.73109	51.6328	14.1844	2014	yes	Bieker et al. 2022	ERR7448869; ERR7446195	yes	yes	yes	yes	yes	-	yes	yes	yes	yes	yes	yes	yes	-
EU2-20-11	EU2-20	Europe	eur.E	6.64157	51.6328	14.1844	2014	yes	Bieker et al. 2022	ERR7446281	yes	yes	yes	yes	yes	-	yes	yes	yes	yes	yes	yes	yes	-
EU2-21-13	EU2-21	Europe	eur	8.73994	50.19	15.0604	2014	yes	Bieker et al. 2022	ERR7446433	yes	yes	yes	yes	yes	-	yes	yes	yes	yes	yes	yes	yes	-
EU2-21-14	EU2-21	Europe	eur	9.13024	50.19	15.0604	2014	yes	Bieker et al. 2022	ERR7446435	yes	yes	yes	yes	yes	-	yes	yes	yes	yes	yes	yes	yes	-
EU2-21-16	EU2-21	Europe	eur	31.4065	50.19	15.0604	2014	yes	Bieker et al. 2022	ERR7446589	yes	yes	yes	yes	yes	-	yes	yes	yes	yes	yes	yes	yes	-
EU2-21-18	EU2-21	Europe	eur	8.3857	50.19	15.0604	2014	yes	Bieker et al. 2022	ERR7446430	yes	yes	yes	yes	yes	-	yes	yes	yes	yes	yes	yes	yes	-
EU2-21-20	EU2-21	Europe	eur	9.4382	50.19	15.0604	2014	yes	Bieker et al. 2022	ERR7446439	yes	yes	yes	yes	yes	-	yes	yes	yes	yes	yes	yes	yes	-
EU2-21-22	EU2-21	Europe	eur	3.94604	50.19	15.0604	2014	yes	Bieker et al. 2022	ERR7446288	yes	yes	yes	yes	yes	-	yes	yes	yes	yes	yes	yes	yes	-
EU2-21-24	EU2-21	Europe	eur	8.30496	50.19	15.0604	2014	yes	Bieker et al. 2022	ERR7446438	yes	yes	yes	yes	yes	-	yes	yes	yes	yes	yes	yes	yes	-
EU2-21-27	EU2-21	Europe	eur	5.21525	50.19	15.0604	2014	yes	Bieker et al. 2022	ERR7446349	yes	yes	yes	yes	yes	-	yes	yes	yes	yes	yes	yes	yes	-
EU2-21-28	EU2-21	Europe	eur	11.5888	50.19	15.0604	2014	yes	Bieker et al. 2022	ERR7451426; ERR7446451	yes	yes	yes	yes	yes	-	yes	yes	yes	yes	yes	yes	yes	-
EU2-21-29	EU2-21	Europe	eur	6.38405	50.19	15.0604	2014	yes	Bieker et al. 2022	ERR7446411	yes	yes	yes	yes	yes	-	yes	yes	yes	yes	yes	yes	yes	-
EU2-22-1	EU2-22	Europe	eur	7.74353	49.418	17.9615	2014	yes	Bieker et al. 2022	ERR7446450	yes	yes	yes	yes	yes	-	yes	yes	yes	yes	yes	yes	yes	-
EU2-22-10	EU2-22	Europe	eur	22.3781	49.418	17.9615	2014	yes	Bieker et al. 2022	ERR7446528	yes	yes	yes	yes	yes	-	yes	yes	yes	yes	yes	yes	yes	-
EU2-22-13	EU2-22	Europe	eur	7.94103	49.418	17.9615	2014	yes	Bieker et al. 2022	ERR7446454	yes	yes	yes	yes	yes	yes	yes	yes	yes	yes	yes	yes	yes	-
EU2-22-15	EU2-22	Europe	eur	3.77728	49.418	17.9615	2014	yes	Bieker et al. 2022	ERR7446402	yes	yes	yes	yes	yes	-	yes	yes	yes	yes	yes	yes	yes	-
EU2-22-18	EU2-22	Europe	eur	5.49994	49.418	17.9615	2014	yes	Bieker et al. 2022	ERR7446440	yes	yes	yes	yes	yes	-	yes	yes	yes	yes	yes	yes	yes	-
EU2-22-19	EU2-22	Europe	eur	7.71097	49.418	17.9615	2014	yes	Bieker et al. 2022	ERR7446475	yes	yes	yes	yes	yes	-	yes	yes	yes	yes	yes	yes	yes	-
EU2-22-22	EU2-22	Europe	eur	3.37194	49.418	17.9615	2014	yes	Bieker et al. 2022	ERR7446434	yes	yes	yes	yes	yes	-	yes	yes	yes	yes	yes	yes	yes	-
EU2-22-24	EU2-22	Europe	eur	3.87168	49.418	17.9615	2014	yes	Bieker et al. 2022	ERR7446437	yes	yes	yes	yes	yes	yes	yes	yes	yes	yes	yes	yes	yes	-
EU2-22-25	EU2-22	Europe	eur	5.36827	49.418	17.9615	2014	yes	Bieker et al. 2022	ERR7446446	yes	yes	yes	yes	yes	-	yes	yes	yes	yes	yes	yes	yes	-
EU2-22-26	EU2-22	Europe	eur	6.82702	49.418	17.9615	2014	yes	Bieker et al. 2022	ERR7446481	yes	yes	yes	yes	yes	-	yes	yes	yes	yes	yes	yes	yes	-
EU2-23-10	EU2-23	Europe	eur.W	2.55836	50.443	18.8634	2014	yes	Bieker et al. 2022	ERR7446445	yes	yes	yes	yes	yes	-	yes	yes	yes	yes	yes	yes	yes	-
EU2-23-12	EU2-23	Europe	eur.W	0.657436	50.443	18.8634	2014	-	Bieker et al. 2022	ERR7446436	yes	yes	-	-	-	-	yes	yes	yes	yes	-	yes	yes	-
EU2-23-17	EU2-23	Europe	eur.W	7.03015	50.443	18.8634	2014	yes	Bieker et al. 2022	ERR7446492	yes	yes	yes	yes	yes	-	yes	yes	yes	yes	yes	yes	yes	-
EU2-24-1	EU2-24	Europe	eur.ME	3.59418	48.4892	21.8062	2014	yes	Bieker et al. 2022	ERR7448892	yes	yes	yes	yes	yes	-	yes	yes	yes	yes	yes	yes	yes	-
EU2-24-10	EU2-24	Europe	eur.ME	5.98575	48.4892	21.8062	2014	yes	Bieker et al. 2022	ERR7446458	yes	yes	yes	yes	yes	-	yes	yes	yes	yes	yes	yes	yes	-
EU2-25-14	EU2-25	Europe	eur.ME	3.83305	47.9773	23.0443	2014	yes	Bieker et al. 2022	ERR7446447	yes	yes	yes	yes	yes	-	yes	yes	yes	yes	yes	yes	yes	-
EU2-25-15	EU2-25	Europe	eur.W	1.01447	47.9773	23.0443	2014	-	Bieker et al. 2022	ERR7446441	yes	yes	-	-	-	-	yes	yes	yes	yes	-	yes	yes	-
EU2-26-1	EU2-26	Europe	eur.ME	1.82359	46.237	24.854	2014	yes	Bieker et al. 2022	ERR7446443	yes	yes	yes	yes	yes	-	yes	yes	yes	yes	yes	yes	yes	-
EU2-26-12	EU2-26	Europe	eur.ME	2.54958	46.237	24.854	2014	yes	Bieker et al. 2022	ERR7448874; ERR7446442	yes	yes	yes	yes	yes	yes	yes	yes	yes	yes	yes	yes	yes	-
EU2-30-1	EU2-30	Europe	eur.W	1.75983	49.8685	23.0118	2014	-	Bieker et al. 2022	ERR7446444	yes	yes	-	-	-	-	yes	yes	yes	yes	-	yes	yes	-
EU2-30-12	EU2-30	Europe	eur.W	4.9328	49.8685	23.0118	2014	yes	Bieker et al. 2022	ERR7446457	yes	yes	yes	yes	yes	-	yes	yes	yes	yes	yes	yes	yes	-
EU2-31-1	EU2-31	Europe	eur.ME	4.51392	45.374	27.072	2014	yes	Bieker et al. 2022	ERR7446483	yes	yes	yes	yes	yes	-	yes	yes	yes	yes	yes	yes	yes	-
EU2-31-11	EU2-31	Europe	eur.ME	2.79266	45.374	27.072	2014	yes	Bieker et al. 2022	ERR7446449	yes	yes	yes	yes	yes	-	yes	yes	yes	yes	yes	yes	yes	-
EU2-32-12	EU2-32	Europe	eur.ME	4.38076	44.1627	28.5098	2014	yes	Bieker et al. 2022	ERR7446464	yes	yes	yes	yes	yes	-	yes	yes	yes	yes	yes	yes	yes	-
EU2-32-13	EU2-32	Europe	eur.ME	3.86348	44.1627	28.5098	2014	yes	Bieker et al. 2022	ERR7448875; ERR7446452	yes	yes	yes	yes	yes	-	yes	yes	yes	yes	yes	yes	yes	-
EU2-33-1	EU2-33	Europe	eur.ME	3.59314	44.4046	26.1348	2014	yes	Bieker et al. 2022	ERR7446455	yes	yes	yes	yes	yes	-	yes	yes	yes	yes	yes	yes	yes	-
EU2-33-10	EU2-33	Europe	eur.ME	4.24414	44.4046	26.1348	2014	yes	Bieker et al. 2022	ERR7446468	yes	yes	yes	yes	yes	-	yes	yes	yes	yes	yes	yes	yes	-
EU2-35-1	EU2-35	Europe	eur.ME	3.32745	43.0918	21.938	2014	yes	Bieker et al. 2022	ERR7446471	yes	yes	yes	yes	yes	yes	yes	yes	yes	yes	yes	yes	yes	-
EU2-35-14	EU2-35	Europe	eur.ME	2.792	43.0918	21.938	2014	yes	Bieker et al. 2022	ERR7446469	yes	yes	yes	yes	yes	-	yes	yes	yes	yes	yes	yes	yes	-
EU2-36-1	EU2-36	Europe	eur.ME	0.861838	43.3152	24.2598	2014	-	Bieker et al. 2022	ERR7446456	yes	yes	-	-	-	yes	yes	yes	yes	yes	-	yes	yes	-
EU2-36-11	EU2-36	Europe	eur.ME	3.26312	43.3152	24.2598	2014	yes	Bieker et al. 2022	ERR7446470	yes	yes	yes	yes	yes	-	yes	yes	yes	yes	yes	yes	yes	-
EU2-37-1	EU2-37	Europe	eur.W	2.82351	43.9179	20.7331	2014	yes	Bieker et al. 2022	ERR7446472	yes	yes	yes	yes	yes	-	yes	yes	yes	yes	yes	yes	yes	-
EU2-37-11	EU2-37	Europe	eur	2.56047	43.9179	20.7331	2014	yes	Bieker et al. 2022	ERR7446473	yes	yes	yes	yes	yes	-	yes	yes	yes	yes	yes	yes	yes	-
EU2-38-12D	EU2-38	Europe	eur.ME	7.08928	45.7153	15.6538	2014	yes	Bieker et al. 2022	ERR7446511	yes	yes	yes	yes	yes	-	yes	yes	yes	yes	yes	yes	yes	-
EU2-38-13D	EU2-38	Europe	eur.ME	10.5599	45.7153	15.6538	2014	yes	Bieker et al. 2022	ERR7446526	yes	yes	yes	yes	yes	yes	yes	yes	yes	yes	yes	yes	yes	-
FL-26	FL	North America	nam.S	9.49867	30.4063	-83.1401	2013	yes	Bieker et al. 2022	ERR7451287; ERR7446520	yes	yes	yes	yes	yes	yes	yes	yes	yes	yes	yes	yes	-	yes
FL-9	FL	North America	nam.S	9.51676	30.4063	-83.1401	2013	yes	Bieker et al. 2022	ERR7451432; ERR7446477	yes	yes	yes	yes	yes	yes	yes	yes	yes	yes	yes	yes	-	yes
FL-A-1	-	North America	nam.S	4.70551	25.5418	-80.4128	2009	yes	Bieker et al. 2022	ERR7446494	yes	yes	yes	yes	yes	yes	yes	yes	yes	-	-	-	-	-
FL-B-1	FLB	North America	nam.S	0.754267	27.7642	-81.5949	2009	-	Bieker et al. 2022	ERR7446474	yes	yes	-	-	-	yes	yes	yes	yes	-	-	yes	-	yes
FL-B-2	FLB	North America	nam.S	1.50029	27.7642	-81.5949	2009	-	Bieker et al. 2022	ERR7446478	yes	yes	-	-	-	yes	yes	yes	yes	-	-	yes	-	yes
FL-D-2018-1	FLD	North America	nam.S	3.23827	27.3744	-80.416	2009	yes	Bieker et al. 2022	ERR7446489	yes	yes	yes	yes	yes	yes	yes	yes	yes	-	-	yes	-	yes
FL-D-2018-2	FLD	North America	nam.S	3.55035	27.3744	-80.416	2009	yes	Bieker et al. 2022	ERR7446488	yes	yes	yes	yes	yes	yes	yes	yes	yes	-	-	yes	-	yes
FL-D-2018-3	FLD	North America	nam.S	3.24726	27.3744	-80.416	2009	yes	Bieker et al. 2022	ERR7446490	yes	yes	yes	yes	yes	yes	yes	yes	yes	-	-	yes	-	yes
FL-E-1	FLE	North America	nam.S	0.807043	29.3572	-81.1595	2009	-	Bieker et al. 2022	ERR7446479	yes	yes	-	-	-	yes	yes	yes	yes	-	-	yes	-	yes
FL-E-2	FLE	North America	nam.S	0.373052	29.3572	-81.1595	2009	-	Bieker et al. 2022	ERR7446476	yes	yes	-	-	-	yes	yes	yes	yes	-	-	yes	-	yes
FL-F-1	FL-F	North America	nam.ME	2.94013	30.6959	-86.7508	2009	yes	Bieker et al. 2022	ERR7446486	yes	yes	yes	yes	yes	-	yes	yes	yes	-	-	yes	yes	yes
FL-F-2	FL-F	North America	nam.ME	2.62348	30.6959	-86.7508	2009	yes	Bieker et al. 2022	ERR7446491	yes	yes	yes	yes	yes	-	yes	yes	yes	-	-	yes	yes	yes
FLD-1	FLD	North America	nam.S	11.8694	27.3744	-80.416	2009	yes	Bieker et al. 2022	ERR3597488	yes	yes	yes	yes	yes	yes	yes	yes	yes	-	-	yes	-	yes
FLD-4	FLD	North America	nam.S	1.02622	27.3744	-80.416	2009	-	Bieker et al. 2022	ERR3602084	yes	yes	-	-	-	yes	yes	yes	yes	-	-	yes	-	yes
FLD-5	FLD	North America	nam.S	0.997925	27.3744	-80.416	2009	-	Bieker et al. 2022	ERR3597473	yes	yes	-	-	-	yes	yes	yes	yes	-	-	yes	-	yes
FLD-6	FLD	North America	nam.S	1.18495	27.3744	-80.416	2009	-	Bieker et al. 2022	ERR3597475	yes	yes	-	-	-	yes	yes	yes	yes	-	-	yes	-	yes
FLD-7	FLD	North America	nam.S	3.18605	27.3744	-80.416	2009	yes	Bieker et al. 2022	ERR3597480	yes	yes	yes	yes	yes	yes	yes	yes	yes	-	-	yes	-	yes
FLG-7	FLG	North America	nam.S	8.12325	27.0852	-81.795	2009	yes	Bieker et al. 2022	ERR3597486	yes	yes	yes	yes	yes	yes	yes	yes	yes	-	-	yes	-	yes
FLG-8	FLG	North America	nam.S	9.104	27.0852	-81.795	2009	yes	Bieker et al. 2022	ERR3597487	yes	yes	yes	yes	yes	yes	yes	yes	yes	-	-	yes	-	yes
FLH-2018-1	FLH-2018	North America	nam.S	2.38419	29.9593	-82.7124	2009	yes	Bieker et al. 2022	ERR7446487	yes	yes	yes	yes	yes	yes	yes	yes	yes	-	-	yes	-	yes
FLH-2018-2	FLH-2018	North America	nam.S	1.62467	29.9593	-82.7124	2009	-	Bieker et al. 2022	ERR7446485	yes	yes	-	-	-	yes	yes	yes	yes	-	-	yes	-	yes
FLH-2018-3	FLH-2018	North America	nam.S	2.76645	29.9593	-82.7124	2009	yes	Bieker et al. 2022	ERR7446493	yes	yes	yes	yes	yes	yes	yes	yes	yes	-	-	yes	-	yes
FLH-2018-5	FLH-2018	North America	nam.S	2.62486	29.9593	-82.7124	2009	yes	Bieker et al. 2022	ERR7446496	yes	yes	yes	yes	yes	yes	yes	yes	yes	-	-	yes	-	yes
FLH-2018-6	FLH-2018	North America	nam.S	5.09853	29.9593	-82.7124	2009	yes	Bieker et al. 2022	ERR7446504	yes	yes	yes	yes	yes	yes	yes	yes	yes	-	-	yes	-	yes
FR-5	FR	Europe	eur.ME	3.64431	45.6788	4.97993	2008	yes	Bieker et al. 2022	ERR7446501	yes	yes	yes	yes	yes	-	yes	yes	yes	-	-	yes	yes	-
FR1-26	-	Europe	eur.ME	3.11217	45.0802	4.75744	2008	yes	Bieker et al. 2022	ERR7446500	yes	yes	yes	yes	yes	-	yes	yes	yes	-	-	-	-	-
FR2-1	FR	Europe	eur.ME	5.12694	45.6788	4.97993	2008	yes	Bieker et al. 2022	ERR7446508	yes	yes	yes	yes	yes	-	yes	yes	yes	-	-	yes	yes	-
FR2-7	FR	Europe	eur.ME	2.00188	45.6788	4.97993	2008	yes	Bieker et al. 2022	ERR7446499	yes	yes	yes	yes	yes	-	yes	yes	yes	-	-	yes	yes	-
FR7-3	FR7	Europe	eur.ME	5.05715	47.1758	3.01463	2008	yes	Bieker et al. 2022	ERR7446507	yes	yes	yes	yes	yes	-	yes	yes	yes	-	-	yes	yes	-
FR7-6	FR7	Europe	eur.ME	1.08571	47.1758	3.01463	2008	-	Bieker et al. 2022	ERR7446497	yes	yes	-	-	-	-	yes	yes	yes	-	-	yes	yes	-
FR8-19	-	Europe	eur.ME	10.2292	44.2167	4.26401	2008	yes	Bieker et al. 2022	ERR7446540	yes	yes	yes	yes	yes	-	yes	yes	yes	-	-	-	-	-
FR9-5	-	Europe	eur.ME	6.10367	44.753	4.87052	2008	yes	Bieker et al. 2022	ERR7446513	yes	yes	yes	yes	yes	-	yes	yes	yes	-	-	-	-	-
GA-1	GA	North America	nam.ME	0.695069	31.6787	-83.1961	2009	-	Bieker et al. 2022	ERR7446495	yes	yes	-	-	-	-	yes	yes	yes	-	-	yes	yes	yes
GA-2	GA	North America	nam.ME	3.3884	31.6787	-83.1961	2009	yes	Bieker et al. 2022	ERR7446502	yes	yes	yes	yes	yes	-	yes	yes	yes	-	-	yes	yes	yes
IA-1	IA	North America	nam.W	4.86811	41.875	-93.4828	2009	yes	Bieker et al. 2022	ERR7446512	yes	yes	yes	yes	yes	yes	yes	yes	yes	-	-	yes	yes	-
IA-10	IA	North America	nam.W	2.41529	41.875	-93.4828	2009	yes	Bieker et al. 2022	ERR7446503	yes	yes	yes	yes	yes	yes	yes	yes	yes	-	-	yes	yes	-
IA-2	IA	North America	nam.W	2.88332	41.875	-93.4828	2009	yes	Bieker et al. 2022	ERR7446506	yes	yes	yes	yes	yes	yes	yes	yes	yes	-	-	yes	yes	-
IA-3	IA	North America	nam.W	2.67246	41.875	-93.4828	2009	yes	Bieker et al. 2022	ERR7446505	yes	yes	yes	yes	yes	yes	yes	yes	yes	-	-	yes	yes	-
IA-4	IA	North America	nam.W	4.27461	41.875	-93.4828	2009	yes	Bieker et al. 2022	ERR7446516	yes	yes	yes	yes	yes	yes	yes	yes	yes	-	-	yes	yes	-
IA-5	IA	North America	nam.W	2.24547	41.875	-93.4828	2009	yes	Bieker et al. 2022	ERR7446509	yes	yes	yes	yes	yes	yes	yes	yes	yes	-	-	yes	yes	-
IA-6	IA	North America	nam.W	8.50189	41.875	-93.4828	2009	yes	Bieker et al. 2022	ERR7446544	yes	yes	yes	yes	yes	-	yes	yes	yes	-	-	yes	yes	-
IA-7	IA	North America	nam.W	3.88266	41.875	-93.4828	2009	yes	Bieker et al. 2022	ERR7446522	yes	yes	yes	yes	yes	yes	yes	yes	yes	-	-	yes	yes	-
IA-8	IA	North America	nam.W	2.63452	41.875	-93.4828	2009	yes	Bieker et al. 2022	ERR7446517	yes	yes	yes	yes	yes	-	yes	yes	yes	-	-	yes	yes	-
IA-9	IA	North America	nam.W	3.1213	41.875	-93.4828	2009	yes	Bieker et al. 2022	ERR7446518	yes	yes	yes	yes	yes	yes	yes	yes	yes	-	-	yes	yes	-
IL-1	IL	North America	nam.ME	1.50297	39.2377	-88.1512	2009	-	Bieker et al. 2022	ERR7446515	yes	yes	-	-	-	-	yes	yes	yes	-	-	yes	yes	yes
IL-2	IL	North America	nam.ME	11.2149	39.2377	-88.1512	2009	yes	Bieker et al. 2022	ERR7446653	yes	yes	yes	yes	yes	-	yes	yes	yes	-	-	yes	yes	yes
IW-10	IW	North America	nam.W	13.1633	42.678	-96.5024	2013	yes	Bieker et al. 2022	ERR7451325; ERR7446648	yes	yes	yes	yes	yes	-	yes	yes	yes	yes	yes	yes	yes	-
IW-11	IW	North America	nam.W	3.5102	42.678	-96.5024	2013	yes	Bieker et al. 2022	ERR7446524	yes	yes	yes	yes	yes	-	yes	yes	yes	yes	yes	yes	yes	-
K12-1	K	Europe	eur.ME	6.75591	45.2547	19.9123	2017	yes	Bieker et al. 2022	ERR7446537	yes	yes	yes	yes	yes	-	yes	yes	yes	-	-	yes	yes	-
K13-1	K	Europe	eur	12.27	45.2547	19.9123	2017	yes	Bieker et al. 2022	ERR7446702	yes	yes	yes	yes	yes	-	yes	yes	yes	-	-	yes	yes	-
K16-1	K	Europe	eur	10.9602	45.2547	19.9123	2017	yes	Bieker et al. 2022	ERR7446633	yes	yes	yes	yes	yes	-	yes	yes	yes	-	-	yes	yes	-
K2-1	K	Europe	eur	7.41476	45.2547	19.9123	2017	yes	Bieker et al. 2022	ERR7446538	yes	yes	yes	yes	yes	-	yes	yes	yes	-	-	yes	yes	-
KY-14	KY	North America	nam.ME	10.7055	38.6259	-85.0074	2013	yes	Bieker et al. 2022	ERR7446641	yes	yes	yes	yes	yes	yes	yes	yes	yes	yes	yes	yes	yes	yes
KY-29	KY	North America	nam.ME	8.8753	38.6259	-85.0074	2013	yes	Bieker et al. 2022	ERR7446590	yes	yes	yes	yes	yes	-	yes	yes	yes	yes	yes	yes	yes	yes
MA-A-1	MA-A	North America	nam.E	3.92224	42.3111	-71.1612	2009	yes	Bieker et al. 2022	ERR7446529	yes	yes	yes	yes	yes	-	yes	yes	yes	-	-	yes	yes	-
MA-A-10	MA-A	North America	nam.E	5.1678	42.3111	-71.1612	2009	yes	Bieker et al. 2022	ERR7446531	yes	yes	yes	yes	yes	-	yes	yes	yes	-	-	yes	yes	-
MA-A-2	MA-A	North America	nam.E	3.10928	42.3111	-71.1612	2009	yes	Bieker et al. 2022	ERR7446527	yes	yes	yes	yes	yes	-	yes	yes	yes	-	-	yes	yes	-
MA-A-3	MA-A	North America	nam.E	6.23206	42.3111	-71.1612	2009	yes	Bieker et al. 2022	ERR7446588	yes	yes	yes	yes	yes	-	yes	yes	yes	-	-	yes	yes	-
MA-A-4	MA-A	North America	nam.E	5.20472	42.3111	-71.1612	2009	yes	Bieker et al. 2022	ERR7446543	yes	yes	yes	yes	yes	-	yes	yes	yes	-	-	yes	yes	-
MA-A-5	MA-A	North America	nam.E	5.01683	42.3111	-71.1612	2009	yes	Bieker et al. 2022	ERR7446546	yes	yes	yes	yes	yes	-	yes	yes	yes	-	-	yes	yes	-
MA-A-6	MA-A	North America	nam.E	4.3354	42.3111	-71.1612	2009	yes	Bieker et al. 2022	ERR7446533	yes	yes	yes	yes	yes	-	yes	yes	yes	-	-	yes	yes	-
MA-A-7	MA-A	North America	nam.E	4.25911	42.3111	-71.1612	2009	yes	Bieker et al. 2022	ERR7446534	yes	yes	yes	yes	yes	-	yes	yes	yes	-	-	yes	yes	-
MA-A-8	MA-A	North America	nam.E	6.26137	42.3111	-71.1612	2009	yes	Bieker et al. 2022	ERR7446623	yes	yes	yes	yes	yes	-	yes	yes	yes	-	-	yes	yes	-
MA-A-9	MA-A	North America	nam.E	4.06893	42.3111	-71.1612	2009	yes	Bieker et al. 2022	ERR7446536	yes	yes	yes	yes	yes	-	yes	yes	yes	-	-	yes	yes	-
ME-C-1	ME-C	North America	nam.E	7.2121	44.0133	-70.0694	2009	yes	Bieker et al. 2022	ERR7446639	yes	yes	yes	yes	yes	-	yes	yes	yes	-	-	yes	yes	-
ME-C-2	ME-C	North America	nam.E	8.3797	44.0133	-70.0694	2009	yes	Bieker et al. 2022	ERR7447157	yes	yes	yes	yes	yes	-	yes	yes	yes	-	-	yes	yes	-
ME-E-1	ME-E	North America	nam.E	1.12745	45.1578	-67.289	2009	-	Bieker et al. 2022	ERR7446539	yes	yes	-	-	-	yes	yes	yes	yes	-	-	yes	yes	-
ME-E-2	ME-E	North America	nam.E	11.27	45.1578	-67.289	2009	yes	Bieker et al. 2022	ERR7448117	yes	yes	yes	yes	yes	-	yes	yes	yes	-	-	yes	yes	-
MI-2	MI	North America	nam.ME	0.738957	46.3581	-84.8807	2013	-	Bieker et al. 2022	ERR7446542	yes	yes	-	-	-	yes	yes	yes	yes	yes	-	yes	yes	yes
MI-3	MI	North America	nam.ME	3.01153	46.3581	-84.8807	2013	yes	Bieker et al. 2022	ERR7450296; ERR7446545	yes	yes	yes	yes	yes	yes	yes	yes	yes	yes	yes	yes	yes	yes
MI-B-2019-1	MI-B-2019	North America	nam.ME	3.12175	43.154	-84.5035	2009	yes	Bieker et al. 2022	ERR7446611	yes	yes	yes	yes	yes	-	yes	yes	yes	-	-	yes	yes	yes
MI-B-2019-2	MI-B-2019	North America	nam.ME	2.75932	43.154	-84.5035	2009	yes	Bieker et al. 2022	ERR7446610	yes	yes	yes	yes	yes	-	yes	yes	yes	-	-	yes	yes	yes
MN2-1	MN2	North America	nam.ME	6.52892	44.4472	-79.8038	2013	yes	Bieker et al. 2022	ERR7447078	yes	yes	yes	yes	yes	-	yes	yes	yes	yes	yes	yes	yes	yes
MN2-3	MN2	North America	nam.ME	11.8052	44.4472	-79.8038	2013	yes	Bieker et al. 2022	ERR7448167	yes	yes	yes	yes	yes	-	yes	yes	yes	yes	yes	yes	yes	yes
MO-A-2019-1	MO-A-2019	North America	nam.W	2.39628	38.9684	-93.8794	2009	yes	Bieker et al. 2022	ERR7446608	yes	yes	yes	yes	yes	-	yes	yes	yes	-	-	yes	yes	-
MO-A-2019-2	MO-A-2019	North America	nam.W	3.63508	38.9684	-93.8794	2009	yes	Bieker et al. 2022	ERR7446654	yes	yes	yes	yes	yes	-	yes	yes	yes	-	-	yes	yes	-
MO-B-2018-3	MO-B-2018	North America	nam.ME	5.30906	38.3864	-90.2593	2009	yes	Bieker et al. 2022	ERR7446703	yes	yes	yes	yes	yes	yes	yes	yes	yes	-	-	yes	yes	yes
MO-B-2018-4	MO-B-2018	North America	nam.ME	3.67774	38.3864	-90.2593	2009	yes	Bieker et al. 2022	ERR7446665	yes	yes	yes	yes	yes	yes	yes	yes	yes	-	-	yes	yes	yes
MO-B-2018-5	MO-B-2018	North America	nam.ME	6.47281	38.3864	-90.2593	2009	yes	Bieker et al. 2022	ERR7447534	yes	yes	yes	yes	yes	-	yes	yes	yes	-	-	yes	yes	yes
MO-B-2018-6	MO-B-2018	North America	nam.ME	3.13219	38.3864	-90.2593	2009	yes	Bieker et al. 2022	ERR7446679	yes	yes	yes	yes	yes	-	yes	yes	yes	-	-	yes	yes	yes
MO-B-2018-7	MO-B-2018	North America	nam.ME	2.49356	38.3864	-90.2593	2009	yes	Bieker et al. 2022	ERR7446666	yes	yes	yes	yes	yes	-	yes	yes	yes	-	-	yes	yes	yes
MO-E-2019-1	MO-E-2019	North America	nam.ME	7.20667	36.5177	-90.249	2009	yes	Bieker et al. 2022	ERR7448103	yes	yes	yes	yes	yes	yes	yes	yes	yes	-	-	yes	yes	yes
MO-E-2019-2	MO-E-2019	North America	nam.ME	3.38077	36.5177	-90.249	2009	yes	Bieker et al. 2022	ERR7446748	yes	yes	yes	yes	yes	yes	yes	yes	yes	-	-	yes	yes	yes
MO-G-1	MO-G	North America	nam.W	0.514848	36.6657	-94.3469	2009	-	Bieker et al. 2022	ERR7446640	yes	yes	-	-	-	yes	yes	yes	yes	-	-	yes	yes	-
MO-G-2	MO-G	North America	nam.W	3.27726	36.6657	-94.3469	2009	yes	Bieker et al. 2022	ERR7446722	yes	yes	yes	yes	yes	yes	yes	yes	yes	-	-	yes	yes	-
MOB-4	MO-B-2018	North America	nam.ME	1.37986	38.3863	-90.2593	2009	-	Bieker et al. 2022	ERR3602086	yes	yes	-	-	-	yes	yes	yes	yes	-	-	yes	yes	yes
MOB-7	MO-B-2018	North America	nam.ME	1.59114	38.3863	-90.2593	2009	-	Bieker et al. 2022	ERR3602089	yes	yes	-	-	-	-	yes	yes	yes	-	-	yes	yes	yes
MOB-8	MO-B-2018	North America	nam.ME	5.51742	38.3863	-90.2593	2009	yes	Bieker et al. 2022	ERR3597485	yes	yes	yes	yes	yes	-	yes	yes	yes	-	-	yes	yes	yes
MP-16	MP	North America	nam.ME	10.2134	31.2078	-89.0664	2013	yes	Bieker et al. 2022	ERR7451248; ERR7447519	yes	yes	yes	yes	yes	yes	yes	yes	yes	yes	yes	yes	yes	yes
MP-18	MP	North America	nam.ME	10.9494	31.2078	-89.0664	2013	yes	Bieker et al. 2022	ERR7451347; ERR7448094	yes	yes	yes	yes	yes	-	yes	yes	yes	yes	yes	yes	yes	yes
MS-1	MS	North America	nam.E	11.1054	42.0883	-72.0962	2013	yes	Bieker et al. 2022	ERR7448186	yes	yes	yes	yes	yes	-	yes	yes	yes	yes	yes	yes	yes	-
MS-3	MS	North America	nam.E	7.2942	42.0883	-72.0962	2013	yes	Bieker et al. 2022	ERR7447941	yes	yes	yes	yes	yes	yes	yes	yes	yes	yes	yes	yes	yes	-
NB-A-1	NB-A	North America	nam.ME	7.04461	46.0331	-65.0409	2009	yes	Bieker et al. 2022	ERR7448100	yes	yes	yes	yes	yes	yes	yes	yes	yes	-	-	yes	yes	yes
NB-A-2	NB-A	North America	nam.ME	10.7347	46.0331	-65.0409	2009	yes	Bieker et al. 2022	ERR7448220	yes	yes	yes	yes	yes	-	yes	yes	yes	-	-	yes	yes	yes
NC-10-F	NC	North America	nam.ME	1.81045	35.607	-83.0217	2013	yes	Bieker et al. 2022	ERR7446716	yes	yes	yes	yes	yes	yes	yes	yes	yes	yes	yes	yes	yes	yes
NC-9D	NC	North America	nam.ME	8.42156	35.607	-83.0217	2013	yes	Bieker et al. 2022	ERR7448102	yes	yes	yes	yes	yes	-	yes	yes	yes	yes	yes	yes	yes	yes
NH-A-1	-	North America	nam.E	5.44742	42.8907	-72.5277	2009	yes	Bieker et al. 2022	ERR7447211	yes	yes	yes	yes	yes	-	yes	yes	yes	-	-	-	-	-
NH-E-1	NH-E	North America	nam.E	6.49816	43.1863	-71.1399	2009	yes	Bieker et al. 2022	ERR7447499	yes	yes	yes	yes	yes	-	yes	yes	yes	-	-	yes	yes	-
NH-E-2	NH-E	North America	nam.E	5.1444	43.1863	-71.1399	2009	yes	Bieker et al. 2022	ERR7447176	yes	yes	yes	yes	yes	yes	yes	yes	yes	-	-	yes	yes	-
NJ-C-1	NJ-C	North America	nam.E	5.60225	39.6207	-75.5055	2009	yes	Bieker et al. 2022	ERR7448053	yes	yes	yes	yes	yes	yes	yes	yes	yes	-	-	yes	yes	-
NJ-C-2	NJ-C	North America	nam.E	6.17924	39.6207	-75.5055	2009	yes	Bieker et al. 2022	ERR7447502	yes	yes	yes	yes	yes	-	yes	yes	yes	-	-	yes	yes	-
NJ-C-3	NJ-C	North America	nam.E	4.12095	39.6207	-75.5055	2009	yes	Bieker et al. 2022	ERR7447174	yes	yes	yes	yes	yes	yes	yes	yes	yes	-	-	yes	yes	-
NJ-C-4	NJ-C	North America	nam.E	4.20669	39.6207	-75.5055	2009	yes	Bieker et al. 2022	ERR7447760	yes	yes	yes	yes	yes	yes	yes	yes	yes	-	-	yes	yes	-
NJ-C-6	NJ-C	North America	nam.E	9.09337	39.6207	-75.5055	2009	yes	Bieker et al. 2022	ERR7448262	yes	yes	yes	yes	yes	-	yes	yes	yes	-	-	yes	yes	-
NJ-C-7	NJ-C	North America	nam.E	5.78123	39.6207	-75.5055	2009	yes	Bieker et al. 2022	ERR7448182	yes	yes	yes	yes	yes	yes	yes	yes	yes	-	-	yes	yes	-
NJ-C-8	NJ-C	North America	nam.E	2.31097	39.6207	-75.5055	2009	yes	Bieker et al. 2022	ERR7447517	yes	yes	yes	yes	yes	-	yes	yes	yes	-	-	yes	yes	-
NJ-G-1	NJ-G	North America	nam.E	1.54544	40.7728	-74.5044	2009	-	Bieker et al. 2022	ERR7447527	yes	yes	-	-	-	-	yes	yes	yes	-	-	yes	yes	-
NJ-G-2	NJ-G	North America	nam.E	4.75112	40.7728	-74.5044	2009	yes	Bieker et al. 2022	ERR7448239	yes	yes	yes	yes	yes	yes	yes	yes	yes	-	-	yes	yes	-
NS-A-2018-1	NSA	North America	nam.E	2.10375	44.9088	-65.1773	2009	yes	Bieker et al. 2022	ERR7447865	yes	yes	yes	yes	yes	-	yes	yes	yes	-	-	yes	yes	-
NS-A-2018-2	NSA	North America	nam.E	1.89553	44.9088	-65.1773	2009	yes	Bieker et al. 2022	ERR7447940	yes	yes	yes	yes	yes	yes	yes	yes	yes	-	-	yes	yes	-
NS-A-2018-3	NSA	North America	nam.E	2.9425	44.9088	-65.1773	2009	yes	Bieker et al. 2022	ERR7448012	yes	yes	yes	yes	yes	-	yes	yes	yes	-	-	yes	yes	-
NSA-1	NSA	North America	nam.E	0.74623	44.9088	-65.1773	2009	-	Bieker et al. 2022	ERR3597474	yes	yes	-	-	-	yes	yes	yes	yes	-	-	yes	yes	-
NSA-3	NSA	North America	nam.E	0.748762	44.9088	-65.1773	2009	-	Bieker et al. 2022	ERR3597476	yes	yes	-	-	-	yes	yes	yes	yes	-	-	yes	yes	-
NSA-6	NSA	North America	nam.E	6.13073	44.9088	-65.1773	2009	yes	Bieker et al. 2022	ERR3597483	yes	yes	yes	yes	yes	-	yes	yes	yes	-	-	yes	yes	-
NSA-7	NSA	North America	nam.E	0.763282	44.9088	-65.1773	2009	-	Bieker et al. 2022	ERR3602088	yes	yes	-	-	-	yes	yes	yes	yes	-	-	yes	yes	-
NSA-8	NSA	North America	nam.E	0.956893	44.9088	-65.1773	2009	-	Bieker et al. 2022	ERR3602090	yes	yes	-	-	-	-	yes	yes	yes	-	-	yes	yes	-
NSB-6	NSB	North America	nam.E	5.09025	44.7547	-63.6717	2009	yes	Bieker et al. 2022	ERR3597482	yes	yes	yes	yes	yes	-	yes	yes	yes	-	-	yes	yes	-
NSB-7	NSB	North America	nam.E	0.771765	44.7547	-63.6717	2009	-	Bieker et al. 2022	ERR3597472	yes	yes	-	-	-	-	yes	yes	yes	-	-	yes	yes	-
OH-1	OH	North America	nam.ME	1.95552	40.4876	-82.727	2013	yes	Bieker et al. 2022	ERR7447938	yes	yes	yes	yes	yes	yes	yes	yes	yes	yes	yes	yes	yes	yes
OH-6	OH	North America	nam.ME	11.565	40.4876	-82.727	2013	yes	Bieker et al. 2022	ERR7448731	yes	yes	yes	yes	yes	-	yes	yes	yes	yes	yes	yes	yes	yes
OH-B-1	OH-B	North America	nam.ME	1.74905	38.9096	-82.7284	2009	yes	Bieker et al. 2022	ERR7447947	yes	yes	yes	yes	yes	yes	yes	yes	yes	-	-	yes	yes	yes
OH-B-2	OH-B	North America	nam.ME	9.40514	38.9096	-82.7284	2009	yes	Bieker et al. 2022	ERR7448288	yes	yes	yes	yes	yes	-	yes	yes	yes	-	-	yes	yes	yes
ON3-7	ON3	North America	nam.ME	1.76129	45.3297	-74.8933	2013	yes	Bieker et al. 2022	ERR7447993	yes	yes	yes	yes	yes	-	yes	yes	yes	yes	yes	yes	yes	yes
ON3-8	ON3	North America	nam.E	7.69657	45.3297	-74.8933	2013	yes	Bieker et al. 2022	ERR7448263	yes	yes	yes	yes	yes	-	yes	yes	yes	-	-	yes	yes	-
PA-1	PA	North America	nam.ME	2.17473	40.9659	-78.1748	2013	yes	Bieker et al. 2022	ERR7448022	yes	yes	yes	yes	yes	-	yes	yes	yes	yes	yes	yes	yes	yes
PA-5	PA	North America	nam.ME	9.7434	40.9659	-78.1748	2013	yes	Bieker et al. 2022	ERR7448510	yes	yes	yes	yes	yes	-	yes	yes	yes	yes	yes	yes	yes	yes
PA-D-1	PA-D	North America	nam.E	6.87601	41.3141	-75.5401	2009	yes	Bieker et al. 2022	ERR7448214	yes	yes	yes	yes	yes	yes	yes	yes	yes	-	-	yes	yes	-
PA-D-2	PA-D	North America	nam.E	9.53848	41.3141	-75.5401	2009	yes	Bieker et al. 2022	ERR7448733	yes	yes	yes	yes	yes	yes	yes	yes	yes	-	-	yes	yes	-
PA-E-1	PA-E	North America	nam.E	10.3615	40.2036	-75.906	2009	yes	Bieker et al. 2022	ERR7448742	yes	yes	yes	yes	yes	yes	yes	yes	yes	-	-	yes	yes	-
PA-E-2	PA-E	North America	nam.E	11.3605	40.2036	-75.906	2009	yes	Bieker et al. 2022	ERR7448755	yes	yes	yes	yes	yes	-	yes	yes	yes	-	-	yes	yes	-
PA-F-1	PA-F	North America	nam.ME	16.6051	41.8322	-80.1162	2009	yes	Bieker et al. 2022	ERR7448829	yes	yes	yes	yes	yes	-	yes	yes	yes	-	-	yes	yes	yes
PA-F-2	PA-F	North America	nam.ME	8.86767	41.8322	-80.1162	2009	yes	Bieker et al. 2022	ERR7448750	yes	yes	yes	yes	yes	yes	yes	yes	yes	-	-	yes	yes	yes
pop2-1	pop2	Europe	eur.ME	1.83226	45.4092	-0.52944	2019	yes	Bieker et al. 2022	ERR7451245	yes	yes	yes	yes	yes	-	yes	yes	yes	-	-	yes	yes	-
pop2-2	pop2	Europe	eur.ME	3.15563	45.4092	-0.52944	2019	yes	Bieker et al. 2022	ERR7451289	yes	yes	yes	yes	yes	-	yes	yes	yes	-	-	yes	yes	-
pop2-3	pop2	Europe	eur.ME	3.47067	45.4092	-0.52944	2019	yes	Bieker et al. 2022	ERR7451315	yes	yes	yes	yes	yes	-	yes	yes	yes	-	-	yes	yes	-
pop3-1	pop3	Europe	eur.ME	2.70871	45.4781	-0.37306	2019	yes	Bieker et al. 2022	ERR7451336	yes	yes	yes	yes	yes	-	yes	yes	yes	-	-	yes	yes	-
pop3-2	pop3	Europe	eur.ME	6.77096	45.4781	-0.37306	2019	yes	Bieker et al. 2022	ERR7451586	yes	yes	yes	yes	yes	-	yes	yes	yes	-	-	yes	yes	-
pop3-3	pop3	Europe	eur.ME	4.01663	45.4781	-0.37306	2019	yes	Bieker et al. 2022	ERR7451499	yes	yes	yes	yes	yes	yes	yes	yes	yes	-	-	yes	yes	-
QC-2-1	QC-2	North America	nam.E	12.3537	46.8867	-70.8684	2013	yes	Bieker et al. 2022	ERR7451329; ERR7448740	yes	yes	yes	yes	yes	-	yes	yes	yes	yes	yes	yes	yes	-
QC-2-17	QC-2	North America	nam.E	15.1376	46.8867	-70.8684	2013	yes	Bieker et al. 2022	ERR7448790	yes	yes	yes	yes	yes	yes	yes	yes	yes	yes	yes	yes	yes	-
QC-2-19	QC-2	North America	nam.E	9.41963	46.8867	-70.8684	2013	yes	Bieker et al. 2022	ERR7451307; ERR7448215	yes	yes	yes	yes	yes	-	yes	yes	yes	yes	yes	yes	yes	-
QC-2-20	QC-2	North America	nam.E	9.44281	46.8867	-70.8684	2013	yes	Bieker et al. 2022	ERR7451423; ERR7448253	yes	yes	yes	yes	yes	-	yes	yes	yes	yes	yes	yes	yes	-
QC-2-22	QC-2	North America	nam.E	8.08278	46.8867	-70.8684	2013	yes	Bieker et al. 2022	ERR7451252; ERR7448286	yes	yes	yes	yes	yes	yes	yes	yes	yes	yes	yes	yes	yes	-
QC-2-25	QC-2	North America	nam.E	11.7624	46.8867	-70.8684	2013	yes	Bieker et al. 2022	ERR7451297; ERR7448744	yes	yes	yes	yes	yes	-	yes	yes	yes	yes	yes	yes	yes	-
QC-2-26	QC-2	North America	nam.E	10.134	46.8867	-70.8684	2013	yes	Bieker et al. 2022	ERR7451285; ERR7448754	yes	yes	yes	yes	yes	-	yes	yes	yes	yes	yes	yes	yes	-
QC-2-28	QC-2	North America	nam.ME	11.1991	46.8867	-70.8684	2013	yes	Bieker et al. 2022	ERR7451417; ERR7448737	yes	yes	yes	yes	yes	-	yes	yes	yes	yes	yes	yes	yes	yes
QC-2-29	QC-2	North America	nam.E	15.1736	46.8867	-70.8684	2013	yes	Bieker et al. 2022	ERR7451446; ERR7448803	yes	yes	yes	yes	yes	-	yes	yes	yes	yes	yes	yes	yes	-
QC-2-30	QC-2	North America	nam.E	21.0571	46.8867	-70.8684	2013	yes	Bieker et al. 2022	ERR7451480; ERR7451456	yes	yes	yes	yes	yes	yes	yes	yes	yes	yes	yes	yes	yes	-
QC3-20	-	North America	nam.E	12.965	47.6788	-69.022	2013	yes	Bieker et al. 2022	ERR7448889	yes	yes	yes	yes	yes	yes	yes	yes	yes	-	-	-	-	-
RI-B-1	RI-B	North America	nam.E	4.83576	41.4848	-71.558	2009	yes	Bieker et al. 2022	ERR7448734	yes	yes	yes	yes	yes	yes	yes	yes	yes	-	-	yes	yes	-
RI-B-2	RI-B	North America	nam.E	11.2649	41.4848	-71.558	2009	yes	Bieker et al. 2022	ERR7448847	yes	yes	yes	yes	yes	-	yes	yes	yes	-	-	yes	yes	-
SC-1	SC	North America	nam.E	13.7886	34.7925	-80.4153	2009	yes	Bieker et al. 2022	ERR7451327	yes	yes	yes	yes	yes	-	yes	yes	yes	yes	yes	yes	yes	-
SC-2	SC	North America	nam.ME	15.0578	34.7925	-80.4153	2009	yes	Bieker et al. 2022	ERR7451414	yes	yes	yes	yes	yes	yes	yes	yes	yes	yes	yes	yes	yes	yes
SC-K-1	SC-K	North America	nam.ME	3.78334	34.2252	-81.3431	2013	yes	Bieker et al. 2022	ERR7448736	yes	yes	yes	yes	yes	yes	yes	yes	yes	-	-	yes	yes	yes
SC-K-2	SC-K	North America	nam.ME	6.29775	34.2252	-81.3431	2013	yes	Bieker et al. 2022	ERR7448761	yes	yes	yes	yes	yes	-	yes	yes	yes	-	-	yes	yes	yes
StGalmier-1	StGalmier	Europe	eur.ME	12.0248	45.59	4.4	2017	yes	Bieker et al. 2022	ERR7451338	yes	yes	yes	yes	yes	yes	yes	yes	yes	-	-	yes	yes	-
StGalmier-11	StGalmier	Europe	eur.ME	8.20903	45.59	4.4	2017	yes	Bieker et al. 2022	ERR7448872	yes	yes	yes	yes	yes	yes	yes	yes	yes	-	-	yes	yes	-
StGalmier-12	StGalmier	Europe	eur.ME	6.58479	45.59	4.4	2017	yes	Bieker et al. 2022	ERR7448826	yes	yes	yes	yes	yes	-	yes	yes	yes	-	-	yes	yes	-
StGalmier-16	StGalmier	Europe	eur.ME	8.84011	45.59	4.4	2017	yes	Bieker et al. 2022	ERR7448886	yes	yes	yes	yes	yes	yes	yes	yes	yes	-	-	yes	yes	-
StGalmier-17	StGalmier	Europe	eur.ME	10.6497	45.59	4.4	2017	yes	Bieker et al. 2022	ERR7448881	yes	yes	yes	yes	yes	-	yes	yes	yes	-	-	yes	yes	-
StGalmier-2	StGalmier	Europe	eur.ME	11.1789	45.59	4.4	2017	yes	Bieker et al. 2022	ERR7451425	yes	yes	yes	yes	yes	-	yes	yes	yes	-	-	yes	yes	-
StGalmier-21	StGalmier	Europe	eur.ME	5.62902	45.59	4.4	2017	yes	Bieker et al. 2022	ERR7448785	yes	yes	yes	yes	yes	-	yes	yes	yes	-	-	yes	yes	-
StGalmier-22	StGalmier	Europe	eur.ME	8.31335	45.59	4.4	2017	yes	Bieker et al. 2022	ERR7448878	yes	yes	yes	yes	yes	-	yes	yes	yes	-	-	yes	yes	-
StGalmier-6	StGalmier	Europe	eur.ME	11.9284	45.59	4.4	2017	yes	Bieker et al. 2022	ERR7451437	yes	yes	yes	yes	yes	-	yes	yes	yes	-	-	yes	yes	-
TN-1	TN	North America	nam.ME	3.49154	36.1194	-85.0589	2009	yes	Bieker et al. 2022	ERR7448786	yes	yes	yes	yes	yes	yes	yes	yes	yes	yes	yes	yes	yes	yes
TN-2019-1	TN	North America	nam.ME	2.35977	36.1194	-85.0589	2009	yes	Bieker et al. 2022	ERR7448793	yes	yes	yes	yes	yes	yes	yes	yes	yes	-	-	yes	yes	yes
TRH-5	TRH	Europe	eur.ME	1.87087	58.0828	6.75278	2007	yes	Bieker et al. 2022	ERR7460255	yes	yes	yes	yes	yes	-	yes	yes	yes	-	-	yes	yes	-
TRH-6	TRH	Europe	eur	1.64026	58.0828	6.75278	2007	-	Bieker et al. 2022	ERR7460286	yes	yes	-	-	-	yes	yes	yes	yes	-	-	yes	yes	-
TRQB-1	TRQB	North America	nam.E	7.70159	45.5	-72.5	2013	yes	Bieker et al. 2022	ERR7451343	yes	yes	yes	yes	yes	yes	yes	yes	yes	-	-	yes	yes	-
TRQB-10	TRQB	North America	nam.E	9.32168	45.5	-72.5	2013	yes	Bieker et al. 2022	ERR7451326	yes	yes	yes	yes	yes	-	yes	yes	yes	-	-	yes	yes	-
TRQB-2	TRQB	North America	nam.E	10.4362	45.5	-72.5	2013	yes	Bieker et al. 2022	ERR7451441	yes	yes	yes	yes	yes	-	yes	yes	yes	-	-	yes	yes	-
TRQB-4	TRQB	North America	nam.E	7.74359	45.5	-72.5	2013	yes	Bieker et al. 2022	ERR7451278	yes	yes	yes	yes	yes	-	yes	yes	yes	-	-	yes	yes	-
TRQB-7	TRQB	North America	nam.E	6.62804	45.5	-72.5	2013	yes	Bieker et al. 2022	ERR7450221	yes	yes	yes	yes	yes	-	yes	yes	yes	-	-	yes	yes	-
TRQB-8	TRQB	North America	nam.E	10.1588	45.5	-72.5	2013	yes	Bieker et al. 2022	ERR7451447	yes	yes	yes	yes	yes	-	yes	yes	yes	-	-	yes	yes	-
TRQB-9	TRQB	North America	nam.E	8.98563	45.5	-72.5	2013	yes	Bieker et al. 2022	ERR7451419	yes	yes	yes	yes	yes	-	yes	yes	yes	-	-	yes	yes	-
WI-1	WI	North America	nam.ME	12.5457	44.8793	-89.4238	2013	yes	Bieker et al. 2022	ERR7451468	yes	yes	yes	yes	yes	yes	yes	yes	yes	yes	yes	yes	yes	yes
WI-3	WI	North America	nam.ME	5.86175	44.8793	-89.4238	2013	yes	Bieker et al. 2022	ERR7451282	yes	yes	yes	yes	yes	yes	yes	yes	yes	yes	yes	yes	yes	yes
WU-15	-	Europe	eur	5.72025	47.9883	16.2831	2010	yes	Bieker et al. 2022	ERR7451424	yes	yes	yes	yes	yes	-	yes	yes	yes	-	-	-	-	-
WU-16	-	Europe	eur.ME	2.92455	47.9944	16.3294	2016	yes	Bieker et al. 2022	ERR7451249	yes	yes	yes	yes	yes	yes	yes	yes	yes	-	-	-	-	-
WU-17	-	Europe	eur.ME	2.77186	48.2003	16.455	2013	yes	Bieker et al. 2022	ERR7451269	yes	yes	yes	yes	yes	-	yes	yes	yes	-	-	-	-	-

## Sheet: Table S2
Table S2. Random forest classification votes per native range scenario (/10000 decision trees per analyses 1-9, /20,000 trees analysis 10). Analyses are grouped by scenario topology - defined here as the occurence and arrangement of modeled divergence and admixture events. Scenarios receiving an above-average number of votes ( no. decision trees / no. scenarios per analysis) from within-topology …
analysis	topology	global prior error	scenario no.	votes by time configuration			class specific prior error	posterior probabilty
				both early	early/recent	both recent
native range 1	balanced divergence	0.537457	1	210	126	289
			2	201	106	226
			3	48	52	77
			4	38	40	54
			5	62	32	88
			6	77	32	106
			7	239	211	361
			8	220	187	270
			9	73	305	205
			10	98	302	161
			11	29	37	62
			12	40	38	97
			13	51	57	122
			14	52	62	75
			15	105	263	216
			16	115	285	169
			17	206	326	401
			18	188	348	463	0.558468	0.512
			19	63	22	80
			20	75	16	59
			21	22	29	50
			22	28	13	59
			23	196	27	263
			24	185	196	314
native range 2	unbalanced divergence	0.364393	1	222	291	878
			2	52	94	133
			3	33	16	223
			4	7	13	20
			5	17	27	66
			6	14	12	29
			7	228	361	938	0.380902	0.485
			8	60	95	134
			9	139	242	700
			10	87	149	466
			11	18	21	63
			12	27	36	227
			13	37	19	206
			14	3	10	25
			15	135	184	624
			16	83	140	393
			17	48	55	56
			18	116	139	512
			19	18	15	58
			20	14	9	25
			21	15	5	41
			22	21	24	108
			23	41	41	59
			24	81	91	411
native range 3	successive divergence	0.402518	1	44	97	367
			2	7	24	24
			3	49	121	410
			4	32	51	93
			5	9	22	37
			6	48	52	95
			7	35	45	248
			8	4	15	26
			9	15	47	240
			10	83	102	595
			11	7	10	24
			12	88	136	502
			13	296	473	1406
			14	6	23	21
			15	324	429	1865	0.409135	0.488
			16	23	43	146
			17	11	10	25
			18	40	53	149
			19	61	40	100
			20	7	15	29
			21	41	48	104
			22	20	46	123
			23	6	13	32
			24	23	29	116
native range 4	1. ancestral split; 2. branch diverges; 3. admixture with diverged branch	0.378712	1	64	150	416
			2	44	49	316
			3	22	37	115
			4	32	28	257
			5	30	42	128
			6	69	181	517
			7	44	46	75
			8	5	10	32
			9	8	9	28
			10	8	9	50
			11	11	11	28
			12	46	57	86
			13	88	127	162
			14	9	8	24
			15	14	20	50
			16	9	8	50
			17	19	24	57
			18	69	133	124
			19	288	610	1329	0.369653	0.477
			20	58	54	247
			21	111	94	429
			22	50	52	239
			23	111	81	372
			24	273	553	994
native range 5	1. ancestral split; 2. branch diverges; 3. admixture between initial split	0.136027	1	225	248	480
			2	53	45	67
			3	61	72	200
			4	31	24	19
			5	23	23	33
			6	87	112	60
			7	228	142	337
			8	15	9	60
			9	6	10	61
			10	22	25	51
			11	4	2	7
			12	102	98	71
			13	405	550	378
			14	4	5	3
			15	12	14	85
			16	6	7	27
			17	15	9	24
			18	531	695	889
			19	118	178	100
			20	36	62	37
			21	42	39	23
			22	64	86	73
			23	84	62	82
			24	391	578	1173	0.135725	0.459
native range 6	1. ancestral split; 2. admixture between initial branches; 3. divergence from admixed branch	0.676679	1	107	350	1135
			2	31	17	169
			3	139	413	1104
			4	32	13	96
			5	39	42	252
			6	24	30	57
			7	11	19	107
			8	9	16	18
			9	17	21	128
			10	23	20	90
			11	6	11	31
			12	28	32	45
			13	44	82	95
			14	5	10	28
			15	35	74	146
			16	28	20	157
			17	11	9	18
			18	48	56	266
			19	30	71	99
			20	19	22	138
			21	29	75	170
			22	143	358	1115
			23	10	13	130
			24	125	442	1197	0.697002	0.536
native range 7	1. ancestral split; 2. admixture between initial branches; 3. divergence from initial branch	0.348772	1	432	418	1194
			2	95	84	82
			3	25	54	154
			4	9	14	19
			5	15	9	50
			6	5	9	20
			7	418	552	1467	0.332138	0.492
			8	107	108	101
			9	105	91	115
			10	14	33	39
			11	16	14	20
			12	9	18	41
			13	37	50	160
			14	9	22	17
			15	31	59	121
			16	16	18	32
			17	109	104	102
			18	274	353	1062
			19	9	14	41
			20	4	5	15
			21	11	13	17
			22	14	12	28
			23	71	40	54
			24	226	209	685
native range 8	1. ancestral split; 2. admixture between initial branches; 3. admixture between admixed population and intial branch	0.881034	1	25	143	220
			2	126	334	268
			3	191	519	697	0.0694444	0.55
			4	32	129	138
			5	36	130	218
			6	20	146	203
			7	25	126	220
			8	30	112	205
			9	25	129	176
			10	23	146	219
			11	25	128	190
			12	25	145	176
			13	33	144	224
			14	24	126	166
			15	32	140	204
			16	23	119	194
			17	26	114	209
			18	25	132	178
			19	31	137	206
			20	33	123	196
			21	33	121	151
			22	23	154	216
			23	34	117	262
			24	29	117	204
native range 9	1. ancestral split; 2. admixture between initial branches; 3. 2nd admixture between initial branches	0.882798	1	24	63	129
			2	345	989	1161	0.043239	0.5
			3	216	866	971
			4	27	65	151
			5	19	55	147
			6	24	58	142
			7	17	56	129
			8	23	63	162
			9	40	58	178
			10	32	59	147
			11	24	54	149
			12	25	80	153
			13	38	78	142
			14	28	84	164
			15	32	59	174
			16	22	58	182
			17	31	67	161
			18	32	51	130
			19	31	62	187
			20	25	79	166
			21	24	54	151
			22	34	47	172
			23	27	60	173
			24	19	63	192
native range 10	balanced divergence	0.605011	1	34	-	70
			2	20	-	46
			3	-	-	-
			4	-	-	-
			5	-	-	-
			6	-	-	-
			7	26	66	85
			8	19	53	54
			9	-	7	0
			10	-	13	4
			11	-	-	-
			12	-	-	-
			13	-	-	-
			14	-	-	-
			15	-	8	1
			16	-	10	3
			17	25	30	75
			18	29	27	73
			19	-	-	-
			20	-	-	-
			21	-	-	-
			22	-	-	-
			23	12	-	53
			24	15	20	49
	unbalanced divergence		1	19	63	83
			2	-	-	-
			3	-	-	16
			4	-	-	-
			5	-	-	-
			6	-	-	-
			7	45	61	66
			8	-	-	-
			9	16	56	22
			10	-	27	37
			11	-	-	-
			12	-	-	37
			13	-	-	23
			14	-	-	-
			15	-	67	26
			16	-	33	38
			17	-	-	-
			18	-	30	48
			19	-	-	-
			20	-	-	-
			21	-	-	-
			22	-	-	-
			23	-	-	-
			24	-	-	39
	successive divergence		1	-	-	39
			2	-	-	-
			3	-	-	46
			4	-	-	-
			5	-	-	-
			6	-	-	-
			7	-	-	30
			8	-	-	-
			9	-	-	29
			10	-	-	44
			11	-	-	-
			12	-	-	41
			13	24	58	59
			14	-	-	-
			15	30	59	107
			16	-	-	32
			17	-	-	-
			18	-	-	36
			19	-	-	-
			20	-	-	-
			21	-	-	-
			22	-	-	-
			23	-	-	-
			24	-	-	-
	1. ancestral split; 2. branch diverges; 3. admixture with diverged branch		1	-	87	38
			2	-	-	42
			3	-	-	-
			4	-	-	35
			5	-	-	-
			6	-	106	62
			7	-	-	-
			8	-	-	-
			9	-	-	-
			10	-	-	-
			11	-	-	-
			12	-	-	-
			13	-	-	47
			14	-	-	-
			15	-	-	-
			16	-	-	-
			17	-	-	-
			18	-	-	-
			19	49	256	144
			20	-	-	26
			21	-	-	51
			22	-	-	31
			23	-	-	49
			24	51	201	147
	1. ancestral split; 2. branch diverges; 3. admixture between initial split		1	75	198	196
			2	-	-	-
			3	-	-	176
			4	-	-	-
			5	-	-	-
			6	-	-	-
			7	154	448	265
			8	-	-	-
			9	-	-	-
			10	-	-	-
			11	-	-	-
			12	-	-	-
			13	152	401	180
			14	-	-	-
			15	-	-	-
			16	-	-	-
			17	-	-	-
			18	170	414	273
			19	-	53	-
			20	-	-	-
			21	-	-	-
			22	-	-	-
			23	-	-	-
			24	67	137	234
	1. ancestral split; 2. admixture between initial branches; 3. divergence from admixed branch		1	-	109	128
			2	-	-	20
			3	43	132	106
			4	-	-	-
			5	-	-	21
			6	-	-	-
			7	-	-	-
			8	-	-	-
			9	-	-	-
			10	-	-	-
			11	-	-	-
			12	-	-	-
			13	-	-	-
			14	-	-	-
			15	-	-	29
			16	-	-	17
			17	-	-	-
			18	-	-	12
			19	-	-	-
			20	-	-	-
			21	-	-	33
			22	47	107	93
			23	-	-	-
			24	-	152	111
	1. ancestral split; 2. admixture between initial branches; 3. divergence from initial branch		1	43	78	136
			2	-	-	-
			3	-	-	65
			4	-	-	-
			5	-	-	-
			6	-	-	-
			7	52	85	161
			8	-	-	-
			9	-	-	-
			10	-	-	-
			11	-	-	-
			12	-	-	-
			13	-	-	93
			14	-	-	-
			15	-	-	-
			16	-	-	-
			17	-	-	-
			18	63	83	240
			19	-	-	-
			20	-	-	-
			21	-	-	-
			22	-	-	-
			23	-	-	-
			24	49	74	212
	1. ancestral split; 2. admixture between initial branches; 3. admixture between admixed population and intial branch		1	-	259	158
			2	-	262	73
			3	53	124	88
			4	-	-	-
			5	-	-	181
			6	-	288	182
			7	-	-	185
			8	-	-	159
			9	-	-	177
			10	-	300	174
			11	-		140
			12	-	238	166
			13	-	292	203
			14	-	-	181
			15	-	298	202
			16	-	-	194
			17	-	-	175
			18	-	-	204
			19	-	-	185
			20	-	-	167
			21	-	-	180
			22	-	291	194
			23	-	-	186
			24	-	-	156
	1. ancestral split; 2. admixture between initial branches; 3. 2nd admixture between initial branches		1	-	-	-
			2	31	53	31
			3	168	615	286	0.291404	0.534
			4	-	-	132
			5	-	-	144
			6	-	-	123
			7	-	-	-
			8	-	-	130
			9	-	-	126
			10	-	-	108
			11	-	-	139
			12	-	-	151
			13	-	-	144
			14	-	-	132
			15	-	-	143
			16	-	-	138
			17	-	-	124
			18	-	-	-
			19	-	-	113
			20	-	-	136
			21	-	-	141
			22	-	-	118
			23	-	-	133
			24	-	-	104

## Sheet: Table S3
Table S3. Random forest classification votes for independent introductions to Europe and Australia (/10000 decision trees per analysis). Highest voted scenarios per analysis are highlighted.
analysis	native source	single introduction	secondary Introduction				global prior error	posterior probability
			W	ME	E	S
European introduction	W	359	332	1270	1422	516	0.387	0.488
	ME	798	1216	749	288	57
	E	218	1477	323	219	46
	S	2	586	53	69	0
Australian introduction	W	117	85	197	320	372	0.397	0.482
	ME	1154	212	768	949	1238
	E	912	340	825	608	174
	S	120	349	1032	125	103

## Sheet: Table S4
Table S4. Haploblocks identified in this study, their sizes and genomic locations.
haploblock	size (Mbp)	chromosome	start	end	segregating in reference	previous name
hb-chr1	3.9	h1s1	52300000	56200000	-	-
hb-chr2a	4.8	h1s2	8300000	13100000	-	-
hb-chr2b	14.7498	h1s2	57700000	72449833	-	hb-chr2
hb-chr3	10.9	h1s3	20850000	31750000	yes	-
hb-chr4	4.5	h1s4	46300000	50800000	-	hb-chr4
hb-chr5a	4.2	h1s5	40400000	44600000	-	hb-chr5a
hb-chr5b	5.5	h1s5	45500000	51000000	-	hb-chr5b
hb-chr6a	3.4	h1s6	9650000	13050000	-	-
hb-chr6b	0.7	h1s6	21850000	22550000	yes	-
hb-chr6c	1.5	h1s6	23800000	25300000	yes	hb-chr6a
hb-chr6d	3.2	h1s6	45300000	48500000	-	-
hb-chr6e	4.3	h1s6	48600000	52900000	yes	hb-chr6b
hb-chr7a	7.5	h1s7	46500000	54000000	-	hb-chr7a
hb-chr7b	7.3	h1s7	60600000	67900000	yes	hb-chr7b
hb-chr8	17.3	h1s8	5300000	22600000	yes	hb-chr8
hb-chr9	15.8586	h1s9	49250000	65108644	yes	-
hb-chr10a	6.6	h1s10	17800000	24400000	yes	hb-chr10
hb-chr10b	1.8	h1s10	41800000	43600000	-	-
hb-chr11a	3.3	h1s11	17800000	21100000	yes	-
hb-chr11b	2.6	h1s11	41000000	43600000	yes	hb-chr11
hb-chr11c	1.3	h1s11	44100000	45400000	-	-
hb-chr12a	5	h1s12	7550000	12550000	-	-
hb-chr12b	2.8	h1s12	54300000	57100000	-	-
hb-chr13a	4.5	h1s13	34250000	38750000	yes	-
hb-chr13b	17.2215	h1s13	39050000	56271462	yes	-
hb-chr14a	5.2	h1s14	7700000	12900000	-	hb-chr14
hb-chr14b	2	h1s14	46000000	48000000	-	-
hb-chr15	4.9	h1s15	40200000	45100000	-	-
hb-chr16a	1.8	h1s16	13700000	15500000	-	hb-16a
hb-chr16b	2.3	h1s16	15550000	17850000	-	-
hb-chr16c	2.2	h1s16	32300000	34500000	yes	-
hb-chr16d	11.5	h1s16	35400000	46900000	yes	hb-chr16b
hb-chr17a	3.1	h1s17	13400000	16500000	-	hb-chr17
hb-chr17b	1.7	h1s17	33100000	34800000	-	-
hb-chr18a	1.7	h1s18	25900000	27600000	yes	-
hb-chr18b	2.2	h1s18	39200000	41400000	-	-
hb-chr18c	1.4	h1s18	43650000	45050000	-	-

## Sheet: Table S5
Table S5. Latitude-allele frequency slope estimates for each haploblock in each range, and a comparison of each slope against 10,000 randomly sampled SNPs.
haploblock	North America		Europe		Australia
	slope	p-value	slope	p-value	slope	p-value
hb-chr1	0.00308604	0.9279	0.0927583	0.0702	0.327532	0.0092
hb-chr2a	0.0632872	0.0612	0.0679684	0.1736	0.364867	0.0058
hb-chr2b	-0.00322292	0.9246	-0.0399684	0.4057	0.237986	0.0317
hb-chr3	-0.00278908	0.9351	0.0873045	0.0851	0.0169048	0.8448
hb-chr4	0.0857999	0.015	-0.0602681	0.2196	4.77435	NA
hb-chr5a	-0.0856499	0.0152	0.221254	0.0002	-0.135727	0.1615
hb-chr5b	-0.154847	0.0007	-0.256519	0	-0.251028	0.0262
hb-chr6a	0.0428103	0.2053	-0.0801364	0.1136	-0.00318054	0.9701
hb-chr6b	-0.114516	0.0034	-0.026379	0.5824	-0.0672609	0.4551
hb-chr6c	0.0115362	0.7321	-0.0108937	0.8215	0.161722	0.1057
hb-chr6d	0.0869067	0.0142	-0.102555	0.0478	-0.348154	0.0074
hb-chr6e	0.0909399	0.0107	-0.101191	0.0507	-0.430002	0.0025
hb-chr7a	0.0432048	0.2006	-0.0156009	0.7446	-0.348154	0.0074
hb-chr7b	0.13061	0.002	-0.0680024	0.1732	0.293836	0.0149
hb-chr8	0.144796	0.0012	-0.0584865	0.234	0.0535128	0.551
hb-chr9	-0.179507	0.0003	-0.00430778	0.9275	-0.411749	0.0029
hb-chr10a	0.102608	0.0055	-0.0510786	0.2953	0.336878	0.0087
hb-chr10b	0.112535	0.0037	-0.0404738	0.4013	-0.11231	0.2366
hb-chr11a	-0.029535	0.3855	-0.0177995	0.7137	4.77435	NA
hb-chr11b	0.0723323	0.0362	-0.0274393	0.5676	0.214472	0.0458
hb-chr11c	0.0676427	0.0465	-0.122583	0.0216	-0.112876	0.2349
hb-chr12a	-0.000185976	0.996	-0.100542	0.0525	0.364867	0.0058
hb-chr12b	0.0377622	0.2631	-0.0506973	0.2984	-0.11231	0.2366
hb-chr13a	0.0844126	0.0163	-0.0335952	0.4867	0.364867	0.0058
hb-chr13b	-0.209398	0.0001	0.0680683	0.173	-0.316761	0.0111
hb-chr14a	0.0582115	0.0828	-0.151143	0.0076	-0.11231	0.2366
hb-chr14b	0.0562761	0.0939	-0.0999013	0.0534	-0.11231	0.2366
hb-chr15	-0.027783	0.4143	0.00884848	0.8517	-0.0318938	0.7169
hb-chr16a	-0.134859	0.0015	0.155197	0.0065	0.0589959	0.5113
hb-chr16b	-0.154287	0.0007	-0.0116644	0.8097	-0.0990187	0.2873
hb-chr16c	0.114192	0.0035	-0.0514539	0.2912	0.324214	0.0099
hb-chr16d	-0.201292	0.0001	-0.146628	0.0099	-0.0582275	0.5177
hb-chr17a	0.149126	0.0011	0.0997623	0.0538	0.0278917	0.7498
hb-chr17b	-0.251171	0	0.285323	0	-0.0637307	0.4793
hb-chr18a	0.00338781	0.9211	-0.321473	0	-0.118299	0.2153
hb-chr18b	0.0299437	0.3789	-0.154491	0.0067	-0.00318054	0.9701
hb-chr18c	NA	NA	-0.0116644	0.8097	-0.619538	0.0002

## Sheet: Table S6
Table S6. p-values for hypergeometric tests of enrichment of 10 kbp GWAS outlier windows (top 0.1% of the genome-wide distribution) in each haploblock region for 13 traits.
haploblock	pollen production end	number of racemes	length of longest raceme	length of longest leaf	seed weight	shoot biomass	total biomass	flowering end	flowering onset	total reproductive biomass	floral sex allocation	root/shoot ratio	maximum height
hb-chr1	0.299602	0.299602	0.299602	0.299602	0.00553686	0.299602	0.299602	0.299602	0.299602	0.0495062	0.0495062	0.299602	0.299602
hb-chr2a	0.0711412	0.354755	0.0711412	0.354755	0.354755	0.354755	0.354755	0.354755	0.354755	0.354755	0.354755	0.354755	0.354755
hb-chr2b	0.00135973	0.12077	0.704027	0.340746	0.704027	3.75e-07	3.51e-06	2.92e-05	3.51e-06	0.12077	0.00135973	0.704027	7.21e-14
hb-chr3	0.450863	0.450863	0.0222247	0.450863	0.0222247	0.450863	0.450863	0.120306	0.120306	0.450863	0.450863	0.00310082	0.450863
hb-chr4	0.291857	0.0468216	0.291857	0.291857	0.291857	0.291857	0.291857	0.0468216	0.0468216	0.291857	0.291857	0.0468216	0.291857
hb-chr5a	0.31484	0.31484	0.31484	0.31484	0.31484	0.31484	0.0550376	0.0550376	0.31484	0.31484	0.31484	0.0550376	0.31484
hb-chr5b	0.0147536	0.400833	0.400833	0.400833	0.400833	0.0927936	0.0927936	1.13e-10	0.400833	0.400833	0.400833	0.400833	0.0927936
hb-chr6a	0.272489	0.272489	0.272489	0.272489	0.0404734	0.272489	0.272489	0.272489	0.0404734	0.272489	0.272489	0.272489	0.272489
hb-chr6b	0.0570509	0.0570509	0.0570509	0.0570509	0.0570509	0.0570509	0.0570509	0.0570509	0.0570509	0.0570509	0.0570509	0.0570509	0.0570509
hb-chr6c	0.122333	0.122333	0.122333	0.122333	0.122333	0.122333	0.122333	0.122333	0.122333	0.122333	0.122333	0.122333	0.122333
hb-chr6d	0.188834	0.188834	0.188834	0.188834	0.188834	0.188834	0.188834	0.188834	0.188834	0.188834	0.188834	0.018765	0.188834
hb-chr6e	0.259286	0.0364402	0.0364402	0.0364402	0.259286	0.259286	0.0364402	0.259286	0.0364402	0.00024323	0.00344764	0.259286	0.00344764
hb-chr7a	0.462307	0.462307	0.462307	0.00350416	0.462307	0.462307	0.462307	0.462307	0.462307	0.462307	0.462307	0.462307	0.462307
hb-chr7b	8.14e-14	0.470337	4.37e-05	8.94e-10	0.470337	0.470337	0.470337	0.0258183	2.57e-07	0.470337	0.132221	0.00044916	3.41e-26
hb-chr8	0.40725	0.755045	0.40725	0.163609	0.163609	0.755045	0.755045	0.40725	0.163609	0.40725	0.40725	0.755045	0.755045
hb-chr9	0.0331667	0.340746	0.340746	0.704027	0.704027	0.0331667	0.12077	0.00021412	0.12077	0.340746	0.340746	0.00135973	0.0331667
hb-chr10a	0.3554	0.3554	0.3554	0.3554	0.3554	0.3554	0.3554	0.3554	0.0714213	0.3554	0.3554	0.3554	0.3554
hb-chr10b	0.136222	0.136222	0.136222	0.136222	0.136222	0.136222	0.136222	0.136222	0.136222	0.00955265	0.136222	0.136222	0.136222
hb-chr11a	0.239038	0.239038	0.0307066	0.239038	0.239038	0.239038	0.239038	0.239038	0.239038	0.239038	0.239038	0.239038	0.239038
hb-chr11b	0.176602	0.176602	0.176602	4.87e-08	0.176602	0.176602	0.176602	0.176602	0.00100534	0.00100534	0.176602	0.0163294	0.176602
hb-chr11c	0.106443	0.106443	0.00575723	0.106443	0.106443	0.106443	0.106443	0.106443	0.106443	0.106443	0.106443	0.106443	0.106443
hb-chr12a	0.301001	0.301001	3.15e-05	0.0500002	0.0500002	0.301001	0.301001	0.0500002	0.0500002	0.301001	0.0500002	0.301001	0.301001
hb-chr12b	0.218244	0.218244	0.218244	0.218244	0.218244	0.218244	0.218244	0.218244	0.218244	0.218244	0.218244	0.218244	0.218244
hb-chr13a	0.291149	0.0465803	0.291149	0.0465803	0.0465803	0.291149	0.291149	0.291149	0.291149	0.291149	0.291149	0.291149	0.291149
hb-chr13b	0.0589594	0.0156987	0.179954	0.430329	0.00010965	0.0589594	0.00349378	0.0006641	0.179954	0.179954	0.0006641	0.771124	0.179954
hb-chr14a	0.00740808	0.0597176	0.0597176	0.0597176	0.327064	0.00740808	0.00740808	0.00068823	0.00068823	0.327064	0.0597176	0.327064	0.327064
hb-chr14b	0.166685	0.166685	0.166685	0.166685	0.166685	0.166685	0.166685	0.166685	0.166685	0.166685	0.166685	0.166685	0.166685
hb-chr15	0.359259	0.359259	0.359259	0.359259	0.359259	0.359259	0.359259	0.359259	0.359259	0.0731098	0.359259	0.359259	0.359259
hb-chr16a	0.130173	0.130173	0.130173	0.130173	0.130173	0.130173	0.130173	0.130173	0.130173	0.130173	0.130173	0.130173	0.130173
hb-chr16b	0.0153963	0.0153963	0.171658	0.171658	0.171658	0.171658	0.171658	0.171658	0.171658	0.171658	0.171658	0.0153963	0.171658
hb-chr16c	0.158331	0.158331	0.158331	0.158331	0.158331	0.158331	0.158331	0.158331	0.158331	0.158331	0.158331	0.158331	0.158331
hb-chr16d	0.0674201	0.609399	0.239858	0.239858	0.609399	0.0674201	0.0145138	0.0674201	0.0674201	0.239858	0.609399	0.609399	0.0674201
hb-chr17a	0.222136	0.222136	0.222136	0.222136	0.222136	0.222136	0.222136	0.222136	0.222136	0.222136	0.0263303	0.222136	0.222136
hb-chr17b	0.0083463	0.127567	0.127567	0.127567	0.0083463	0.127567	0.127567	0.127567	0.127567	0.127567	0.127567	0.127567	0.127567
hb-chr18a	0.122333	0.122333	0.122333	0.00031664	0.122333	0.122333	0.122333	0.122333	0.122333	0.122333	0.122333	0.122333	0.122333
hb-chr18b	0.176602	0.176602	0.176602	0.176602	0.176602	0.176602	0.176602	0.176602	0.176602	0.176602	0.176602	0.0163294	0.176602
hb-chr18c	0.121457	0.121457	0.121457	0.121457	0.121457	0.121457	0.121457	0.121457	0.121457	0.121457	0.00754598	0.121457	0.121457

## Sheet: Table S7
Table S7. p-values from Fisher's exact test for enrichment of flowering time genes in each haploblock region
haploblock	flowering time phenotype associations	n flowering time genes	enrichment p-value
hb-chr1	-	1	0.529137
hb-chr2a	-	9	0.0452585
hb-chr2b	flowering onset; flowering end	13	0.06719
hb-chr3	-	0	0.408498
hb-chr4	-	3	0.113036
hb-chr5a	-	7	0.0887661
hb-chr5b	flowering end	16	0.00116424
hb-chr6a	-	9	0.00833549
hb-chr6b	-	0	1
hb-chr6c	-	0	1
hb-chr6d	-	0	1
hb-chr6e	-	0	1
hb-chr7a	-	0	0.188662
hb-chr7b	flowering onset	6	0.830195
hb-chr8	-	15	0.109202
hb-chr9	flowering end	9	1
hb-chr10a	-	2	0.328065
hb-chr10b	-	0	1
hb-chr11a	-	0	0.631208
hb-chr11b	flowering onset	2	0.18209
hb-chr11c	-	0	1
hb-chr12a	-	1	1
hb-chr12b	-	5	0.090958
hb-chr13a	-	3	0.0872841
hb-chr13b	flowering end	13	0.178878
hb-chr14a	flowering onset; flowering end	2	0.362614
hb-chr14b	-	3	0.119878
hb-chr15	-	5	0.616325
hb-chr16a	-	0	1
hb-chr16b	-	1	0.455233
hb-chr16c	-	1	1
hb-chr16d	-	7	1
hb-chr17a	-	1	1
hb-chr17b	-	0	1
hb-chr18a	-	1	0.488995
hb-chr18b	-	2	0.707107
hb-chr18c	-	3	0.141271

## Sheet: Table S8
Table S8. Gene ontology terms enriched across all genomic regions harboring haploblocks.
GO ID	GO Term	in genome	in haploblocks	expected	p-value	ontology
GO:0080187	floral organ senescence	29	18	5.63	5.6e-07	BP
GO:0045088	regulation of innate immune response	221	55	42.87	6.5e-06	BP
GO:0051603	proteolysis involved in cellular protein...	937	176	181.77	7.1e-06	BP
GO:0048544	recognition of pollen	210	70	40.74	1.4e-05	BP
GO:0009749	response to glucose	109	36	21.14	9.7e-05	BP
GO:0009854	oxidative photosynthetic carbon pathway	27	14	5.24	0.00016	BP
GO:0045893	positive regulation of transcription, DN...	642	162	124.54	0.00029	BP
GO:0006829	zinc ion transport	28	10	5.43	0.00031	BP
GO:0010150	leaf senescence	287	77	55.67	0.00045	BP
GO:0019432	triglyceride biosynthetic process	45	19	8.73	0.00083	BP
GO:0009750	response to fructose	41	17	7.95	0.00096	BP
GO:0009735	response to cytokinin	178	45	34.53	0.00105	BP
GO:0016567	protein ubiquitination	885	206	171.68	0.00118	BP
GO:0010193	response to ozone	93	32	18.04	0.00133	BP
GO:0055071	manganese ion homeostasis	31	10	6.01	0.00138	BP
GO:0070574	cadmium ion transmembrane transport	6	5	1.16	0.00138	BP
GO:0050982	detection of mechanical stimulus	4	4	0.78	0.00141	BP
GO:0000395	mRNA 5'-splice site recognition	4	4	0.78	0.00141	BP
GO:0035513	oxidative RNA demethylation	4	4	0.78	0.00141	BP
GO:1904383	response to sodium phosphate	4	4	0.78	0.00141	BP
GO:0009686	gibberellin biosynthetic process	62	23	12.03	0.00171	BP
GO:0015692	lead ion transport	20	10	3.88	0.00203	BP
GO:0010224	response to UV-B	153	48	29.68	0.00206	BP
GO:0009909	regulation of flower development	282	75	54.7	0.00217	BP
GO:0031347	regulation of defense response	438	106	84.97	0.0032	BP
GO:0010091	trichome branching	54	19	10.48	0.00472	BP
GO:0009755	hormone-mediated signaling pathway	1122	244	217.65	0.00473	BP
GO:0006364	rRNA processing	390	75	75.65	0.0051	BP
GO:0071456	cellular response to hypoxia	350	86	67.9	0.00542	BP
GO:0009651	response to salt stress	802	196	155.58	0.00565	BP
GO:0010228	vegetative to reproductive phase transit...	348	91	67.51	0.00573	BP
GO:0006303	double-strand break repair via nonhomolo...	16	8	3.1	0.00576	BP
GO:0062034	L-pipecolic acid biosynthetic process	16	8	3.1	0.00576	BP
GO:2000762	regulation of phenylpropanoid metabolic ...	51	17	9.89	0.00596	BP
GO:0006148	inosine catabolic process	5	4	0.97	0.00598	BP
GO:0006631	fatty acid metabolic process	563	126	109.21	0.00666	BP
GO:0007030	Golgi organization	48	17	9.31	0.00679	BP
GO:0006355	regulation of transcription, DNA-templat...	2597	590	503.78	0.00724	BP
GO:0010364	regulation of ethylene biosynthetic proc...	20	7	3.88	0.00729	BP
GO:1903086	negative regulation of sinapate ester bi...	3	3	0.58	0.0073	BP
GO:0043622	cortical microtubule organization	76	24	14.74	0.00776	BP
GO:0006012	galactose metabolic process	24	10	4.66	0.00811	BP
GO:0006402	mRNA catabolic process	152	39	29.49	0.00899	BP
GO:0000122	negative regulation of transcription by ...	57	19	11.06	0.00907	BP
GO:0007276	gamete generation	101	23	19.59	0.00908	BP
GO:0009913	epidermal cell differentiation	26	10	5.04	0.00998	BP
GO:1905499	trichome papilla formation	11	6	2.13	0.00999	BP
GO:1905157	positive regulation of photosynthesis	11	6	2.13	0.00999	BP
GO:0050665	hydrogen peroxide biosynthetic process	24	10	4.66	0.01015	BP
GO:0071472	cellular response to salt stress	70	22	13.58	0.01116	BP
GO:0006875	cellular metal ion homeostasis	212	45	41.13	0.0118	BP
GO:0009870	defense response signaling pathway, resi...	28	11	5.43	0.01182	BP
GO:0060321	acceptance of pollen	18	8	3.49	0.01355	BP
GO:0080167	response to karrikin	218	56	42.29	0.01355	BP
GO:0006574	valine catabolic process	25	10	4.85	0.01402	BP
GO:0045087	innate immune response	804	178	155.97	0.01436	BP
GO:0010338	leaf formation	9	5	1.75	0.01517	BP
GO:0032876	negative regulation of DNA endoreduplica...	6	4	1.16	0.01517	BP
GO:0051315	attachment of mitotic spindle microtubul...	6	4	1.16	0.01517	BP
GO:0097502	mannosylation	6	4	1.16	0.01517	BP
GO:0006468	protein phosphorylation	2307	512	447.53	0.01526	BP
GO:0098719	sodium ion import across plasma membrane	15	7	2.91	0.0153	BP
GO:0000911	cytokinesis by cell plate formation	130	33	25.22	0.01544	BP
GO:0006281	DNA repair	460	110	89.23	0.01589	BP
GO:0046034	ATP metabolic process	608	48	117.94	0.01595	BP
GO:0015743	malate transport	42	13	8.15	0.01657	BP
GO:0045487	gibberellin catabolic process	12	6	2.33	0.01673	BP
GO:0007205	protein kinase C-activating G protein-co...	12	6	2.33	0.01673	BP
GO:0006820	anion transport	552	110	107.08	0.01674	BP
GO:0007021	tubulin complex assembly	9	5	1.75	0.01719	BP
GO:0010582	floral meristem determinacy	37	13	7.18	0.01807	BP
GO:0070534	protein K63-linked ubiquitination	26	10	5.04	0.0189	BP
GO:0006301	postreplication repair	38	12	7.37	0.01891	BP
GO:0006893	Golgi to plasma membrane transport	26	11	5.04	0.01946	BP
GO:0010189	vitamin E biosynthetic process	26	10	5.04	0.01948	BP
GO:0006635	fatty acid beta-oxidation	91	25	17.65	0.02252	BP
GO:0048509	regulation of meristem development	187	46	36.28	0.02259	BP
GO:0010050	vegetative phase change	32	11	6.21	0.02264	BP
GO:0006972	hyperosmotic response	101	24	19.59	0.02265	BP
GO:0006457	protein folding	333	79	64.6	0.02265	BP
GO:1901001	negative regulation of response to salt ...	16	7	3.1	0.02272	BP
GO:0035066	positive regulation of histone acetylati...	6	4	1.16	0.02493	BP
GO:1900067	regulation of cellular response to alkal...	4	3	0.78	0.02494	BP
GO:0006154	adenosine catabolic process	4	3	0.78	0.02494	BP
GO:0080169	cellular response to boron-containing su...	4	3	0.78	0.02494	BP
GO:0090709	regulation of timing of plant organ form...	4	3	0.78	0.02494	BP
GO:0040020	regulation of meiotic nuclear division	23	6	4.46	0.02495	BP
GO:0007059	chromosome segregation	174	36	33.75	0.02608	BP
GO:0048826	cotyledon morphogenesis	43	8	8.34	0.02614	BP
GO:0009960	endosperm development	36	13	6.98	0.02647	BP
GO:0005975	carbohydrate metabolic process	1409	284	273.33	0.02705	BP
GO:0045489	pectin biosynthetic process	79	27	15.32	0.02792	BP
GO:0019722	calcium-mediated signaling	51	16	9.89	0.02832	BP
GO:0044772	mitotic cell cycle phase transition	114	31	22.11	0.02836	BP
GO:0036444	calcium import into the mitochondrion	10	5	1.94	0.02896	BP
GO:0051415	microtubule nucleation by interphase mic...	10	5	1.94	0.02896	BP
GO:0010271	regulation of chlorophyll catabolic proc...	10	5	1.94	0.02896	BP
GO:0008202	steroid metabolic process	145	33	28.13	0.02995	BP
GO:0008299	isoprenoid biosynthetic process	316	65	61.3	0.02997	BP
GO:0009715	chalcone biosynthetic process	7	4	1.36	0.02999	BP
GO:0051096	positive regulation of helicase activity	7	4	1.36	0.02999	BP
GO:0042989	sequestering of actin monomers	7	4	1.36	0.02999	BP
GO:0070125	mitochondrial translational elongation	7	4	1.36	0.02999	BP
GO:0000077	DNA damage checkpoint	16	5	3.1	0.03001	BP
GO:0009585	red, far-red light phototransduction	24	9	4.66	0.03014	BP
GO:0071493	cellular response to UV-B	24	9	4.66	0.03014	BP
GO:0009733	response to auxin	530	117	102.81	0.03022	BP
GO:0010043	response to zinc ion	71	23	13.77	0.0315	BP
GO:0000187	activation of MAPK activity	17	7	3.3	0.03228	BP
GO:0045454	cell redox homeostasis	174	44	33.75	0.03344	BP
GO:0009862	systemic acquired resistance, salicylic ...	32	11	6.21	0.03351	BP
GO:0009704	de-etiolation	36	12	6.98	0.03424	BP
GO:0009911	positive regulation of flower developmen...	86	24	16.68	0.03543	BP
GO:0010629	negative regulation of gene expression	860	191	166.83	0.03572	BP
GO:0010647	positive regulation of cell communicatio...	157	42	30.46	0.03748	BP
GO:0051569	regulation of histone H3-K4 methylation	10	5	1.94	0.0376	BP
GO:0051383	kinetochore organization	6	3	1.16	0.03762	BP
GO:0033389	putrescine biosynthetic process from arg...	2	2	0.39	0.03763	BP
GO:0015074	DNA integration	2	2	0.39	0.03763	BP
GO:0031542	positive regulation of anthocyanin biosy...	2	2	0.39	0.03763	BP
GO:1900366	negative regulation of defense response ...	2	2	0.39	0.03763	BP
GO:0098755	maintenance of seed dormancy by absisic ...	2	2	0.39	0.03763	BP
GO:0000717	nucleotide-excision repair, DNA duplex u...	2	2	0.39	0.03763	BP
GO:0032367	intracellular cholesterol transport	2	2	0.39	0.03763	BP
GO:0046622	positive regulation of organ growth	2	2	0.39	0.03763	BP
GO:0070537	histone H2A K63-linked deubiquitination	2	2	0.39	0.03763	BP
GO:0051601	exocyst localization	12	3	2.33	0.03764	BP
GO:0042391	regulation of membrane potential	18	4	3.49	0.03764	BP
GO:0090342	regulation of cell aging	14	6	2.72	0.03826	BP
GO:0010358	leaf shaping	14	6	2.72	0.03826	BP
GO:0042023	DNA endoreduplication	52	18	10.09	0.03905	BP
GO:0009805	coumarin biosynthetic process	41	12	7.95	0.03921	BP
GO:0009306	protein secretion	29	10	5.63	0.04085	BP
GO:0009611	response to wounding	424	102	82.25	0.04159	BP
GO:0042752	regulation of circadian rhythm	71	20	13.77	0.0418	BP
GO:0000278	mitotic cell cycle	500	127	96.99	0.04375	BP
GO:0009744	response to sucrose	150	38	29.1	0.04393	BP
GO:0010444	guard mother cell differentiation	18	7	3.49	0.04421	BP
GO:0010225	response to UV-C	18	7	3.49	0.04421	BP
GO:0032012	regulation of ARF protein signal transdu...	11	5	2.13	0.04477	BP
GO:0060776	simple leaf morphogenesis	11	5	2.13	0.04477	BP
GO:0009833	plant-type primary cell wall biogenesis	50	15	9.7	0.04811	BP
GO:0009738	abscisic acid-activated signaling pathwa...	388	77	75.27	0.0493	BP
GO:0010027	thylakoid membrane organization	80	22	15.52	0.04949	BP
GO:0004674	protein serine/threonine kinase activity	1222	301	240.82	1.4e-06	MF
GO:0102391	decanoate-CoA ligase activity	16	11	3.15	2.8e-05	MF
GO:0003996	acyl-CoA ligase activity	16	11	3.15	2.8e-05	MF
GO:0042409	caffeoyl-CoA O-methyltransferase activit...	17	11	3.35	6.5e-05	MF
GO:0004467	long-chain fatty acid-CoA ligase activit...	18	11	3.55	0.00014	MF
GO:0052852	very-long-chain-(S)-2-hydroxy-acid oxida...	16	10	3.15	0.00022	MF
GO:0052853	long-chain-(S)-2-hydroxy-long-chain-acid...	16	10	3.15	0.00022	MF
GO:0052854	medium-chain-(S)-2-hydroxy-acid oxidase ...	16	10	3.15	0.00022	MF
GO:0004016	adenylate cyclase activity	12	8	2.36	0.00052	MF
GO:0003857	3-hydroxyacyl-CoA dehydrogenase activity	10	7	1.97	0.00078	MF
GO:0003700	DNA-binding transcription factor activit...	1911	431	376.6	0.00085	MF
GO:0004197	cysteine-type endopeptidase activity	144	44	28.38	0.00126	MF
GO:0000976	transcription regulatory region sequence...	704	170	138.74	0.00127	MF
GO:1990931	RNA N6-methyladenosine dioxygenase activ...	4	4	0.79	0.00151	MF
GO:0062047	pipecolic acid N-hydroxylase	11	7	2.17	0.00179	MF
GO:0031543	peptidyl-proline dioxygenase activity	28	10	5.52	0.00179	MF
GO:0008692	3-hydroxybutyryl-CoA epimerase activity	9	6	1.77	0.00283	MF
GO:0030332	cyclin binding	18	9	3.55	0.00382	MF
GO:0008143	poly(A) binding	28	12	5.52	0.00435	MF
GO:0016413	O-acetyltransferase activity	72	19	14.19	0.00493	MF
GO:0004842	ubiquitin-protein transferase activity	539	142	106.22	0.00502	MF
GO:0016788	hydrolase activity, acting on ester bond...	1349	276	265.85	0.0054	MF
GO:0005432	calcium:sodium antiporter activity	19	9	3.74	0.006	MF
GO:0017091	AU-rich element binding	19	9	3.74	0.006	MF
GO:0008252	nucleotidase activity	17	7	3.35	0.00634	MF
GO:0022883	zinc efflux transmembrane transporter ac...	5	4	0.99	0.00635	MF
GO:0005539	glycosaminoglycan binding	5	4	0.99	0.00635	MF
GO:0047787	delta4-3-oxosteroid 5beta-reductase acti...	5	4	0.99	0.00635	MF
GO:0016508	long-chain-enoyl-CoA hydratase activity	5	4	0.99	0.00635	MF
GO:0004888	transmembrane signaling receptor activit...	168	38	33.11	0.00764	MF
GO:0047886	farnesol dehydrogenase activity	3	3	0.59	0.00765	MF
GO:0016817	hydrolase activity, acting on acid anhyd...	1709	266	336.8	0.00798	MF
GO:0005504	fatty acid binding	26	12	5.12	0.008	MF
GO:0050661	NADP binding	113	32	22.27	0.00906	MF
GO:0009905	ent-copalyl diphosphate synthase activit...	8	5	1.58	0.00974	MF
GO:0015086	cadmium ion transmembrane transporter ac...	21	9	4.14	0.01067	MF
GO:0015248	sterol transporter activity	14	7	2.76	0.01068	MF
GO:0005086	ARF guanyl-nucleotide exchange factor ac...	14	7	2.76	0.01068	MF
GO:0005355	glucose transmembrane transporter activi...	12	7	2.36	0.0108	MF
GO:0004165	dodecenoyl-CoA delta-isomerase activity	11	6	2.17	0.01081	MF
GO:0008017	microtubule binding	230	60	45.33	0.01123	MF
GO:0015386	potassium:proton antiporter activity	31	12	6.11	0.01128	MF
GO:0043295	glutathione binding	24	10	4.73	0.01135	MF
GO:0003951	NAD+ kinase activity	28	11	5.52	0.01329	MF
GO:0015035	protein disulfide oxidoreductase activit...	66	21	13.01	0.01334	MF
GO:0015103	inorganic anion transmembrane transporte...	216	48	42.57	0.01487	MF
GO:0061631	ubiquitin conjugating enzyme activity	87	26	17.15	0.01512	MF
GO:0008289	lipid binding	353	85	69.57	0.01539	MF
GO:0003846	2-acylglycerol O-acyltransferase activit...	6	4	1.18	0.01607	MF
GO:0046027	phospholipid:diacylglycerol acyltransfer...	6	4	1.18	0.01607	MF
GO:0004061	arylformamidase activity	6	4	1.18	0.01607	MF
GO:0090430	caffeoyl-CoA: alcohol caffeoyl transfera...	6	4	1.18	0.01607	MF
GO:0004622	lysophospholipase activity	6	4	1.18	0.01607	MF
GO:0030246	carbohydrate binding	307	63	60.5	0.01759	MF
GO:0008266	poly(U) RNA binding	44	15	8.67	0.01782	MF
GO:0008891	glycolate oxidase activity	12	6	2.36	0.01806	MF
GO:0004143	diacylglycerol kinase activity	12	6	2.36	0.01806	MF
GO:0052634	C-19 gibberellin 2-beta-dioxygenase acti...	9	5	1.77	0.01838	MF
GO:0003689	DNA clamp loader activity	16	7	3.15	0.02466	MF
GO:0004518	nuclease activity	284	46	55.97	0.02499	MF
GO:0008187	poly-pyrimidine tract binding	48	18	9.46	0.026	MF
GO:0010176	homogentisate phytyltransferase activity	4	3	0.79	0.02608	MF
GO:0047215	indole-3-acetate beta-glucosyltransferas...	4	3	0.79	0.02608	MF
GO:0033759	flavone synthase activity	4	3	0.79	0.02608	MF
GO:0004644	phosphoribosylglycinamide formyltransfer...	4	3	0.79	0.02608	MF
GO:0034785	salicylate 5-hydroxylase activity	4	3	0.79	0.02608	MF
GO:0008777	acetylornithine deacetylase activity	4	3	0.79	0.02608	MF
GO:0003746	translation elongation factor activity	27	10	5.32	0.02761	MF
GO:0004300	enoyl-CoA hydratase activity	13	6	2.56	0.02803	MF
GO:0005217	intracellular ligand-gated ion channel a...	43	15	8.47	0.02947	MF
GO:0016297	acyl-[acyl-carrier-protein] hydrolase ac...	13	6	2.56	0.03086	MF
GO:0008568	microtubule-severing ATPase activity	10	5	1.97	0.03087	MF
GO:0005262	calcium channel activity	64	20	12.61	0.03133	MF
GO:0016210	naringenin-chalcone synthase activity	7	4	1.38	0.03167	MF
GO:0038198	auxin receptor activity	7	4	1.38	0.03167	MF
GO:0047724	inosine nucleosidase activity	7	4	1.38	0.03167	MF
GO:0003713	transcription coactivator activity	63	19	12.42	0.03182	MF
GO:0003684	damaged DNA binding	52	18	10.25	0.03211	MF
GO:0032934	sterol binding	19	8	3.74	0.03493	MF
GO:0030267	glyoxylate reductase (NADP) activity	17	7	3.35	0.03495	MF
GO:0003860	3-hydroxyisobutyryl-CoA hydrolase activi...	17	7	3.35	0.03495	MF
GO:0008381	mechanosensitive ion channel activity	17	7	3.35	0.03495	MF
GO:0004525	ribonuclease III activity	17	7	3.35	0.03495	MF
GO:0046910	pectinesterase inhibitor activity	52	16	10.25	0.03849	MF
GO:0004053	arginase activity	2	2	0.39	0.03883	MF
GO:0008676	3-deoxy-8-phosphooctulonate synthase act...	2	2	0.39	0.03883	MF
GO:0052642	lysophosphatidic acid phosphatase activi...	2	2	0.39	0.03883	MF
GO:0044547	DNA topoisomerase binding	2	2	0.39	0.03883	MF
GO:0009940	amino-terminal vacuolar sorting propepti...	2	2	0.39	0.03883	MF
GO:0008193	tRNA guanylyltransferase activity	2	2	0.39	0.03883	MF
GO:0050152	omega-amidase activity	2	2	0.39	0.03883	MF
GO:0017049	GTP-Rho binding	2	2	0.39	0.03883	MF
GO:0051743	red chlorophyll catabolite reductase act...	2	2	0.39	0.03883	MF
GO:0080018	anthocyanin 5-O-glucosyltransferase acti...	2	2	0.39	0.03883	MF
GO:0072587	DNA topoisomerase (ATP-hydrolyzing) acti...	2	2	0.39	0.03883	MF
GO:0047681	aryl-alcohol dehydrogenase (NADP+) activ...	2	2	0.39	0.03883	MF
GO:0008783	agmatinase activity	2	2	0.39	0.03883	MF
GO:0003678	DNA helicase activity	79	20	15.57	0.03898	MF
GO:0009979	16:0 monogalactosyldiacylglycerol desatu...	14	6	2.76	0.04104	MF
GO:0003824	catalytic activity	14099	2654	2778.51	0.04259	MF
GO:0003677	DNA binding	1932	437	380.74	0.0437	MF
GO:0016760	cellulose synthase (UDP-forming) activit...	53	16	10.44	0.04536	MF
GO:0005381	iron ion transmembrane transporter activ...	33	11	6.5	0.04618	MF
GO:0003777	microtubule motor activity	83	19	16.36	0.04625	MF
GO:0009916	alternative oxidase activity	11	5	2.17	0.04759	MF
GO:0015292	uniporter activity	11	5	2.17	0.04759	MF
GO:0043015	gamma-tubulin binding	11	5	2.17	0.04759	MF
GO:0061630	ubiquitin protein ligase activity	216	53	42.57	0.04874	MF
GO:0005634	nucleus	12223	2718	2402.72	2.5e-17	CC
GO:0010282	senescence-associated vacuole	18	15	3.54	1.1e-08	CC
GO:0005764	lysosome	79	31	15.53	2.7e-06	CC
GO:0005886	plasma membrane	6413	1363	1260.63	5.9e-06	CC
GO:0005615	extracellular space	135	50	26.54	1.3e-05	CC
GO:0005829	cytosol	6068	1243	1192.81	0.00017	CC
GO:0009506	plasmodesma	1832	419	360.12	0.00027	CC
GO:0005576	extracellular region	3704	827	728.11	0.00044	CC
GO:0090406	pollen tube	136	42	26.73	0.00095	CC
GO:0000243	commitment complex	11	7	2.16	0.00176	CC
GO:0005773	vacuole	1921	448	377.62	0.00301	CC
GO:0070531	BRCA1-A complex	7	5	1.38	0.00431	CC
GO:0005783	endoplasmic reticulum	1568	344	308.23	0.0078	CC
GO:0009504	cell plate	77	24	15.14	0.01089	CC
GO:0005758	mitochondrial intermembrane space	24	10	4.72	0.01115	CC
GO:0005874	microtubule	260	67	51.11	0.0117	CC
GO:0000307	cyclin-dependent protein kinase holoenzy...	98	28	19.26	0.01441	CC
GO:0071944	cell periphery	7436	1538	1461.72	0.01554	CC
GO:0042645	mitochondrial nucleoid	6	4	1.18	0.01592	CC
GO:0042025	host cell nucleus	213	55	41.87	0.01664	CC
GO:0030127	COPII vesicle coat	29	11	5.7	0.01736	CC
GO:0099503	secretory vesicle	278	67	54.65	0.02183	CC
GO:0009579	thylakoid	1898	151	373.1	0.02233	CC
GO:0071011	precatalytic spliceosome	34	12	6.68	0.02413	CC
GO:0005685	U1 snRNP	23	9	4.52	0.02457	CC
GO:0005730	nucleolus	739	163	145.27	0.0252	CC
GO:0070552	BRISC complex	4	3	0.79	0.0259	CC
GO:1990904	ribonucleoprotein complex	1916	269	376.64	0.02625	CC
GO:0010494	cytoplasmic stress granule	50	16	9.83	0.02646	CC
GO:0015934	large ribosomal subunit	703	71	138.19	0.02675	CC
GO:0005777	peroxisome	546	121	107.33	0.03028	CC
GO:1990246	uniplex complex	10	5	1.97	0.03056	CC
GO:0089701	U2AF	10	5	1.97	0.03056	CC
GO:0005686	U2 snRNP	24	9	4.72	0.03262	CC
GO:0070971	endoplasmic reticulum exit site	36	12	7.08	0.03757	CC
GO:0030896	checkpoint clamp complex	2	2	0.39	0.03864	CC
GO:0000818	nuclear MIS12/MIND complex	2	2	0.39	0.03864	CC
GO:0097196	Shu complex	2	2	0.39	0.03864	CC
GO:0070062	extracellular exosome	14	6	2.75	0.04059	CC
GO:0005663	DNA replication factor C complex	14	6	2.75	0.04059	CC
GO:0016281	eukaryotic translation initiation factor...	14	6	2.75	0.04059	CC
GO:0009524	phragmoplast	121	32	23.79	0.04209	CC
GO:0010005	cortical microtubule, transverse to long...	25	9	4.91	0.04232	CC
GO:0005682	U5 snRNP	18	7	3.54	0.04714	CC
GO:0005774	vacuolar membrane	1080	233	212.3	0.04834	CC

## Sheet: Table S9
Table S9. The proportions of trait variance explained by a genetic relatedness matrix (background) and any haploblocks enriched for GWAS outliers for each trait.
trait	background			haploblocks			residual
	estimate	CI lower	CI upper	estimate	CI lower	CI upper	estimate	CI lower	CI upper
length of longest leaf	0.7	0.254	0.965	0.13	0.048	0.224	0.17	0	0.575
length of longest raceme	0.501	0	0.957	0.074	0.016	0.142	0.425	0	0.92
pollen production end	0.755	0.638	0.87	0.241	0.14	0.372	0.004	0	0.025
total reproductive biomass	0.637	0.069	0.977	0.06	0.011	0.117	0.303	0	0.858
flowering end	0.358	0.264	0.46	0.636	0.537	0.722	0.006	0	0.031
flowering onset	0.778	0.677	0.898	0.217	0.102	0.313	0.005	0	0.032
maximum height	0.741	0.625	0.861	0.254	0.142	0.362	0.005	0	0.034
root/shoot ratio	0.165	0	0.512	0.057	0.003	0.117	0.778	0.429	0.988
seed weight	0.841	0.705	0.959	0.144	0.04	0.256	0.015	0	0.079
floral sex allocation	0.736	0.483	0.926	0.182	0.057	0.298	0.082	0.001	0.292
shoot biomass	0.979	0.933	1	0.016	0	0.047	0.006	0	0.032
total biomass	0.969	0.9	1	0.016	0	0.047	0.015	0	0.083

## Sheet: Table S10
Table S10. p-values for hypergeometric tests of overlaps between outlier windows of different genome scans for selection.
scan	North America XtX	Europe XtX	Australia XtX	North America XtX-EAA	Europe XtX-EAA	Australia XtX-EAA	Europe contrast	Australia contrast
North America XtX	-	<4.94e-324	1.63134e-106	-	-	-	-	-
North America BIO1 𝜏	<4.94e-324	-	-	-	-	-	-	-
North America BIO2 𝜏	1.62909e-176	-	-	-	-	-	-	-
North America BIO12 𝜏	<4.94e-324	-	-	-	-	-	-	-
North America BIO15 𝜏	<4.94e-324	-	-	-	-	-	-	-
Europe XtX	<4.94e-324	-	<4.94e-324	-	-	-	-	-
Europe BIO1 𝜏	-	2.54652e-23	-	-	-	-	-	-
Europe BIO2 𝜏	-	1.09053e-26	-	-	-	-	-	-
Europe BIO12 𝜏	-	1.61161e-42	-	-	-	-	-	-
Europe BIO15 𝜏	-	4.90406e-34	-	-	-	-	-	-
Australia XtX	1.63134e-106	<4.94e-324	-	-	-	-	-	-
Australia BIO1 𝜏	-	-	5.11389e-239	-	-	-	-	-
Australia BIO2 𝜏	-	-	1.55213e-66	-	-	-	-	-
Australia BIO12 𝜏	-	-	1.11193e-73	-	-	-	-	-
Australia BIO15 𝜏	-	-	6.19044e-64	-	-	-	-	-
North America XtX-EAA	-	-	-	-	6.35875e-123	1.36768e-66	-	-
Europe XtX-EAA	-	-	-	6.35875e-123	-	2.9342e-101	-	-
Australia XtX-EAA	-	-	-	1.36768e-66	2.9342e-101	-	-	-
North America:Europe contrast	-	-	-	-	-	-	-	1.43742e-76
North America:Australia contrast	-	-	-	-	-	-	1.43742e-76	-

[truncated: 5 more sheets: Table S11, Table S12, Table S13, Table S14, Table S15]
